# Supplementary material for: A cross-sectional study into the prevalence and conformational risk factors of BOAS across fourteen brachycephalic dog breeds
Source: PLoS One. 2026 Feb 18;21(2):e0340604. doi: 10.1371/journal.pone.0340604 (PMC12915975; doi:10.1371/journal.pone.0340604)
Supplement: S1 Dataset — (XLSX) [file pone.0340604.s001.xlsx]

## Sheet: Sheet1
Breed	BOAS Grade	BOAS Status	KC	Age	Sex	Neuter	BCS	BW	Nostrils	Facial fold	Sclera	BH	BL	BH:BL	TL	NGR	EWR	CI	CFR
Boxer	Grade 0	0	Yes	10.8	Male	Intact	1	36.8	1	1	1	69	54	0.78	37	0.63
Boxer	Grade 1	1	Yes	2.4	Female	Intact	0	27.8	1	1	0	64	53	0.83	38	0.64		0.71
Boxer	Grade 0	0	Yes	5.2	Female	Neutered	0	28.6	0	1	0	67	48	0.72	37	0.58	0.43
Boxer	Grade 0	0	Yes	4.3	Male	Intact	0	31.3	1	0	0	68	61	0.9	40	0.62
Boxer	Grade 1	1	Yes	3.3	Male	Intact	0	31.3	0	1	0	71	51.5	0.73	44	0.57		0.8	0.19
Boxer	Grade 0	0	Yes	5	Male	Intact	0	30.9	1	1	1	67	50	0.75	44	0.64
Boxer	Grade 0	0	Yes	4.1	Male	Intact	0	36.3	1	1	1	73	52	0.71	46	0.64	0.41
Boxer	Grade 1	1	Yes	8.3	Male	Intact	0	29.9	1	1	1	69	48	0.7	40	0.65	0.44
Boxer	Grade 0	0	Yes	8.3	Male	Intact	0	33.5	2	1	0	68	53.5	0.79	46	0.66
Affenpinscher	Grade 0	0	Yes	5.9	Female		1	7.4	0	0	0	37	28	0.76	17	0.68
Griffon Bruxellois	Grade 0	0	Yes	1.3	Female	Intact	0	5.2	0	0	0	33	28	0.85	19	0.67
Griffon Bruxellois	Grade 1	1	Yes	3	Male		1	7.3	1	0	1	39	30	0.77	17	0.72		0.85
Griffon Bruxellois	Grade 1	1	Yes	5.9	Female	Intact	1	6.1	1	0	0	35	29	0.83	20	0.61
Griffon Bruxellois	Grade 2	1	Yes	6.8	Male		1	8	0	0	0	40.5	34	0.84	17	0.8
Affenpinscher	Grade 0	0	Yes	2.5			1	4.8	0	0	0	35	29	0.83	14	0.66
Griffon Bruxellois	Grade 2	1	Yes	9.3	Male		1	6.8	0	0	0	35	33	0.94	18	0.63		0.82
Griffon Bruxellois	Grade 2	1	Yes	9.3	Female		1	8.3	0	0	1	38	33	0.87	19	0.61
Griffon Bruxellois	Grade 1	1	Yes	6.8	Female		1	4.5	2	0	1	33	30	0.91	18	0.63
Griffon Bruxellois	Grade 0	0	Yes	1.2	Male	Intact	0	6	0	0	0	35	30	0.86	17.5	0.64
Griffon Bruxellois	Grade 1	1	Yes	7.5	Male		1	6.9	1	0	0	31.5	29	0.92	13.5	1.41
Griffon Bruxellois	Grade 0	0	Yes	6	Male		0	6.4	0	0	1	33	31.2	0.95	17	0.66
Griffon Bruxellois	Grade 0	0	Yes	5	Male	Intact	1	6.8	0	0	0	35.5	25.5	0.72	14.5	0.6	0.4
Griffon Bruxellois	Grade 2	1	Yes	3	Female	Intact	0	4.8	0	0	1	28.5	28.5	1	11.5	0.64	0.39
Griffon Bruxellois	Grade 0	0	No	1	Male		0	5.2	0	0	1	32	25.5	0.8	18.5	0.7
Griffon Bruxellois	Grade 1	1	Yes	2.9	Female	Intact	1	6.1	0	0	0	36	28	0.78	14	0.64	0.39
Pekingese	Grade 1	1	Yes	4.2	Male	Intact	0	7.1	2	1	1	25	35	1.4	15	0.66	0.5	1	0.09
Pekingese	Grade 1	1	Yes	4.2	Female	Intact	0	6.3	2	1	1	25	29	1.16	13	0.72	0.47	1.05	0.08
Griffon Bruxellois	Grade 2	1	Yes	5.1	Male	Intact	1	7.1	1	0	0	37	27.5	0.74	17	0.63	0.46	1.07	0.06
Griffon Bruxellois	Grade 2	1	Yes	3.5	Female	Intact	1	5.7	1	0	1	32	29	0.91	16	0.6	0.47	0.92	0.09
Griffon Bruxellois	Grade 2	1	Yes	2.8	Male	Intact	1	4.9	1	0	0	31.5	24	0.76	14	0.63	0.48	1.05	0.09
Griffon Bruxellois	Grade 2	1	Yes	4.5	Male	Intact	0	5.3	2	0	0	29	31	1.07	13.5	0.66	0.43	0	0.05
Griffon Bruxellois	Grade 2	1	Yes	9.8	Female	Neutered	1	5.4	1	0	1	33	28.9	0.88	14.5	0.57	0.43	1.02	0.09
Griffon Bruxellois	Grade 2	1	Yes	8.8	Male	Intact	1	7.5	2	0	0	34.5	30.5	0.88	17	0.65	0.4	1.01	0.11
Griffon Bruxellois	Grade 1	1	Yes	2.4	Female	Intact	1	4.3	3	0	0	29	27.5	0.95	12	0.6	0.43	0.65	0.05
Griffon Bruxellois	Grade 1	1	Yes	3.5	Male	Intact		5.8	1	0	1	34	31	0.91	16	0.67	0.46	1.04	0.09
Griffon Bruxellois	Grade 1	1	Yes	6.2	Male	Intact	0	5.4	1	1	0	33.5	26.5	0.79	17.5	0.69	0.44	1.08	0.09
Griffon Bruxellois	Grade 1	1	Yes	3.6	Male	Intact	1	7.3	2	0	0	38	28	0.74	17	0.57
Griffon Bruxellois	Grade 1	1	Yes	8.8	Male	Intact	0	5.2	1	1	1	33	26.5	0.8	13	0.62	0.45	1	0.08
Cavalier King Charles Spaniel	Grade 0	0	Yes	3.3	Female	Intact	0	5.8	0	0	1	31.5	31.5	1	17.5	0.64	0.44	0.84	0.24
Chihuahua	Grade 2	1	Yes	6.4	Male	Intact	1	3.2	0	0	0	24.5	26	1.06	11	0.71		1	0.19
Chihuahua	Grade 0	0	Yes	4.5	Male	Intact	0	2.6	1	0	0	22.5	22.5	1	12.5	0.76	0.42	0.87	0.23
Chihuahua	Grade 2	1	Yes	4.6	Male	Neutered	1	4.2	0	0	0	25	27	1.08	11	0.6	0.47	0.94	0.28
Chihuahua	Grade 2	1	Yes	2.3	Male	Intact	0	4.1	0	0	0	28	26	0.93	12	0.74	0.36	0.93	0.22
Chihuahua	Grade 0	0	Yes	5.6	Male	Intact	0	3.3	0	0	0	23.5	24.5	1.04	12.5	0.64	0.46	0.84	0.27
Chihuahua	Grade 0	0	Yes	6.6	Female	Intact	0	2.4	1	0	0	23	22	0.96	11.5	0.64	0.46	0.8	0.17
Chihuahua	Grade 0	0	Yes	9.3	Male	Intact	0	4.3	1	0	0	24	26	1.08	15	0.72	0.44	0.83	0.29
Chihuahua	Grade 0	0	Yes	11	Female	Intact	1	3.2	1	0	0	26.5	26.5	1	15	0.68	0.45	0.74	0.28
Chihuahua	Grade 0	0	Yes	4.8	Female	Intact	1	2.3	1	0	0	21.5	25.5	1.19	15	0.56	0.44	0.83	0.23
Chihuahua	Grade 0	0	Yes	4.8	Male	Intact	0	2.6	0	0	0	23	24	1.04	14.5	0.66	0.4	0.78	0.29
Chihuahua	Grade 0	0	Yes	6.8	Female	Intact	1	3	2	0	0	24	26.5	1.1	14	0.61	0.45	0.81	0.25
Chihuahua	Grade 0	0	Yes	6.8	Male	Intact	0	4.6	0	0	0	27	27.5	1.02	18	0.67	0.42	0.8	0.27
Chihuahua	Grade 0	0	Yes	6.8	Female	Intact	0	2.5	1	0	0	21	23.5	1.12	11	0.67	0.46		0.23
Griffon Bruxellois	Grade 0	0	No	1.3	Female	Neutered	0	4.1	0	0	1	34	32	0.94	18	0.62	0.42	0.83	0.16
King Charles Spaniel	Grade 2	1	Yes	3.6	Female	Intact	1	7.8	2	1	1	33	34.5	1.05	13.5	0.63	0.57	1.07	0.01
King Charles Spaniel	Grade 2	1	Yes	11.1	Female	Neutered	1	8.5	1	0	1	33.5	38	1.13	23	0.6	0.6	0.97	0.02
King Charles Spaniel	Grade 2	1	Yes	1	Female	Intact	0	7	1	0	0	36	35.5	0.99	19.5	0.56	0.57	0.86	0.08
Boxer	Grade 1	1	Yes	5.4	Female	Neutered	1	28.8	0	0	0	65.3	51	0.78	20	0.62	0.62	0.8	0.18
Cavalier King Charles Spaniel	Grade 1	1	No	5	Male	Neutered	1	9.9	0	0	0	37	42	1.14	21	0.61	0.46	0.81	0.33
Boxer	Grade 0	0	Yes	5.8	Female	Neutered	1	33	0	1	0	70	54	0.77	43	0.62	0.44	0.73	0.25
Boxer	Grade 1	1	Yes	4.9	Female	Neutered	0	28.8	1	1	0	62	54.5	0.88	37	0.55		0.73	0.17
Boxer	Grade 0	0	Yes	1.8	Female	Intact	0	26.9	0	1	0	62.5	56	0.9	30	0.57	0.52	0.75	0.18
Boxer	Grade 0	0	Yes	2.5	Female	Neutered	1	23.4	1	0	0	59.5	49	0.82	9	0.59	0.45	0.78	0.2
Affenpinscher	Grade 0	0	Yes	4.5	Male	Neutered	0	5.7	0	0	0	33.5	30.5	0.91	17.5	0.58	0.54	0.9	0.16
Affenpinscher	Grade 0	0	Yes	2.8	Male	Neutered	1	6.3	0	0	0	34.5	32.5	0.94	16	0.57	0.52	0.87	0.22
Boxer	Grade 1	1	Yes	1.4	Female	Intact	0	24.4	1	0	0	67.5	48	0.71	36	0.6	0.48	0.72	0.25
Boxer	Grade 0	0	Yes	2.9	Male	Intact	0	31.8	1	0	0	70	45	0.64	39	0.55	0.51	0.79	0.18
Boxer	Grade 0	0	Yes	8.3	Female	Intact	0	24.8	1	1	0	64	47	0.73	38	0.56	0.49	0.77	0.18
Boxer	Grade 1	1		1.6	Female	Intact	0	26.4	1	1	0	67	47	0.7	40	0.58	0.49	0.73	0.14
Boxer	Grade 0	0	Yes	1.3	Female	Intact	0	25.2	2	1	0	64	50	0.78	39	0.59	0.51	0.7	0.24
Boxer	Grade 1	1	Yes	1.3	Female	Intact	0	26	0	1	0	66	52	0.79	40	0.59	0.48	0.73	0.22
Boxer	Grade 2	1	Yes	5.5	Female	Neutered	0	27.3	3	1	0	66	50	0.76	40	0.65	0.49	0.73	0.15
Cavalier King Charles Spaniel	Grade 2	1	No	7.3	Female	Intact	1	10.9	1	0	0	34	38.5	1.13	20	0.63	0.48	0.8	0.25
Cavalier King Charles Spaniel	Grade 2	1	No	7.7	Female	Neutered	1	8.1	0	0	0	33	37	1.12	20	0.6	0.44	0.81	0.21
Boxer	Grade 0	0	Yes	1.3	Male	Intact	0	29.5	1	1	0	67	46.5	0.69	41.5	0.64	0.59	0.75	0.17
Boxer	Grade 0	0		5	Male	Intact	0	36.9	1	1	0	77	53.5	0.69	41	0.59	0.48	0.73	0.2
Boxer	Grade 0	0	Yes	1.5	Male	Intact	0	30.7	0	0	0	71	44.5	0.63	40	0.63		0.69	0.19
Boxer	Grade 0	0	Yes	4.2	Female	Intact	0	28	1	0	0	69.5	50	0.72	40	0.59	0.49	0.72	0.23
Boxer	Grade 0	0	Yes	4.3	Male	Intact	0	33.5	1	1	0	70.5	48.5	0.69	41	0.64	0.51	0.74	0.23
Boxer	Grade 0	0	Yes	3.8	Female	Intact	0	26.8	1	0	0	61.5	48	0.78	39	0.65	0.51	0.71	0.19
Boxer	Grade 0	0	Yes	2.5	Female	Intact	0	23.4	1	1	0	64	48.5	0.76	36	0.6	0.45	0.72	0.2
Boxer	Grade 0	0	Yes	3.6	Male	Intact	0	37.5	1	1	0	69	47.5	0.69	44	0.64	0.43	0.79	0.17
Boxer	Grade 0	0		1.6	Female	Intact	0	23.3	1	1	0	62	47.5	0.77	37	0.59	0.42	0.79	0.22
Boxer	Grade 0	0	Yes	2.7	Male	Intact	0	29	0	1	0	69	45.5	0.66	40	0.61	0.53	0.71	0.17
Boxer	Grade 0	0	Yes	2	Female	Intact	0	24.9	1	0	0	64.5	42	0.65	38	0.62	0.51	0.77	0.23
Boxer	Grade 0	0	Yes	1.5	Male	Intact	0	32.5	1	1	0	67	50	0.75	43	0.63	0.47	0.74	0.17
Boxer	Grade 0	0	Yes	7.5	Female	Intact	0	26.4	1	1	0	64	51.5	0.8	36	0.58	0.46	0.7	0.18
Boxer	Grade 0	0		2	Female	Intact	0	28.3	1	1	0	62	43	0.69	38	0.6	0.46	0.77	0.18
Boxer	Grade 0	0		1.3	Male	Intact	0	32.4	0	0	0	69.5	52	0.75	44.5	0.58	0.44	0.71	0.15
Boxer	Grade 1	1	Yes	5.2	Female	Intact	1	26.1	1	1	0	60	46	0.77	33	0.56	0.55	0.76	0.23
Boxer	Grade 0	0	Yes	8.3	Female	Neutered	1	30.5	0	1	0	63	44.5	0.71	39	0.6	0.55	0.75	0.24
King Charles Spaniel	Grade 1	1	Yes	8	Male	Intact	1	9.5	1	0	0	34	38.5	1.13	19	0.63	0.55	0	0.04
King Charles Spaniel	Grade 2	1	Yes	4	Male	Intact	0	8.1	1	1	0	36	42.5	1.18	18	0.66	0.56	0	0.03
King Charles Spaniel	Grade 2	1	Yes	5.3	Female	Intact	0	9.3	1	1	0	31.5	42.5	1.35	22	0.65	0.54	0	0.06
King Charles Spaniel	Grade 1	1	Yes	5.3	Female	Intact	0	7.6	2	0	0	32	36	1.13	0	0.68	0.65	0	0.03
King Charles Spaniel	Grade 2	1	No	3.5	Female	Intact	1	8.7	1	1	0	32	35	1.09	16.5	0.67	0.6	0	0.04
King Charles Spaniel	Grade 1	1	Yes	12.3	Female	Neutered	1	11.7	2	1	1	38.5	43	1.12	1.5	0.64	0.62	0	0.02
King Charles Spaniel	Grade 2	1	Yes	2.5	Female	Intact	1	10.6	1	0	0	33	45	1.36	21	0.61	0.57	0	0.05
King Charles Spaniel	Grade 2	1	Yes	2.5	Female	Intact	1	12.2	2	1	0	35	44	1.26	19	0.67	0.61	0	0.03
Japanese Chin	Grade 1	1	No		Male	Neutered	0	4.9	2	1	1	27	31		16
Cavalier King Charles Spaniel	Grade 0	0	Yes	4	Male	Intact	0	7.4	1	0	0	37	40	1.08	25	0.63	0.44	0	0.26
King Charles Spaniel	Grade 1	1	Yes	6.3	Male	Intact	1	7.9	2	0	0	33.5	38.5	1.15	15	0.64	0.59	0	0.05
Boxer	Grade 0	0	Yes	2.7	Female	Neutered	0	22	0	0	0	56	49	0.88	36	0.57	0.49	0.71	0.19
Griffon Bruxellois	Grade 0	0	Yes	6.8	Male	Intact	0	6.5	1	0	1	33.5	32	0.96	15.5	0.6	0.52	0	0.12
Griffon Bruxellois	Grade 1	1	Yes	6.8	Female	Neutered	0	5.4	1	0	0	31	32	1.03	15	0.6	0.4	0	0.1
Griffon Bruxellois	Grade 2	1	Yes	2.2	Female	Intact	0	4.1	2	0	0	28	29	1.04	15	0.61	0.5	0	0.01
Boxer	Grade 0	0	Yes	7.7	Female	Neutered	1	32	1	0	0	64	48	0.75	32.5	0.58	0.48	0.77	0.24
Cavalier King Charles Spaniel	Grade 1	1	Yes	6.3	Male	Neutered	1	13.9	0	0	0	43	39.5	0.92	24.5	0.64	0.48	0	0.42
Cavalier King Charles Spaniel	Grade 0	0	Yes	5.3	Male	Neutered	1	13.2	0	0	0	38.5	44	1.14	22	0.58	0.46	0	0.35
Boxer	Grade 0	0	Yes	5.5	Female	Neutered	0	25.3	0	0	1	66.5	56	0.84	38	0.59	0.48	0.75	0.16
Boxer	Grade 0	0	Yes	2.7	Female	Intact	0	26.6	0	1	1	65	51	0.78	33	0.61	0.48	0.71	0.22
Cavalier King Charles Spaniel	Grade 0	0	Yes	3.4	Female	Neutered	0	8.8	0	0	0	37	40	1.08	19	0.64	0.43	0	0.29
Japanese Chin	Grade 2	1	Yes		Female	Neutered	1	4.4	1	1	0	28	26		16
Japanese Chin	Grade 1	1	Yes		Female	Neutered	0	3.8	1	1	1	27	27		14
Boxer	Grade 0	0	Yes	3.6	Female	Intact	0	28	0	1	0	65	54.5	0.84	35	0.6	0.45	0.78	0.22
Boxer	Grade 0	0	Yes	5.9	Female	Neutered	0	26.7	1	0	0	60	52	0.87	32	0.6	0.48	0.82	0.2
Boxer	Grade 0	0	Yes	3.3	Male	Neutered	0	34.3	0	1	0	55	73	1.33	36	0.61	0.45	0.72	0.19
Boxer	Grade 0	0	Yes	2.5	Female	Neutered	0	21.5	0	1	0	59.5	45	0.76	6	0.59	0.47	0.76	0.22
Griffon Bruxellois	Grade 0	0	Yes	8.8	Male	Neutered	1	6.8	0	1	1	37.5	29.5	0.79	15.5	0.58	0.4	0	0.08
Griffon Bruxellois	Grade 0	0	Yes	2.5	Female	Intact	1	7	1	0	0	33.5	30.5	0.91	15	0.67	0.47	1.1	0.04
Griffon Bruxellois	Grade 2	1	Yes	8.4	Male	Neutered	1	5.3	2	1	1	34	27	0.79	14.5	0.63	0.45	0	0.03
Griffon Bruxellois	Grade 2	1	No	6.8	Female	Neutered	1	5.1	0	1	1	31	25	0.81	11	0.62	0.44	0	0.04
Griffon Bruxellois	Grade 0	0	Yes	1	Male	Intact	0	4	1	0	0	30.5	22.5	0.74	5	0.75	0.43	1.24	0.01
Griffon Bruxellois	Grade 1	1	Yes	9.3	Male	Intact	1	6.9	0	0	1	37.5	29	0.77	17	0.71	0.42	1	0.05
Griffon Bruxellois	Grade 0	0	Yes	8	Female	Neutered	1	4.2	1	0	0	29.5	27	0.92	14	0.6	0.46	1.18	0.05
Griffon Bruxellois	Grade 1	1	Yes	1.2	Female	Intact	1	4.5	1	0	0	30.5	24.5	0.8	15	0.68	0.45	1.08	0.04
Griffon Bruxellois	Grade 2	1	Yes	7.9	Female	Neutered	0	5.9	1	0	0	33	24.5	0.74	17	0.67	0.44	1.1	0.08
Griffon Bruxellois	Grade 1	1	Yes	2	Male	Intact	0	4.6	1	0	0	34.5	24.5	0.71	14.5	0.58	0.45	0.69	0.07
Griffon Bruxellois	Grade 0	0	Yes	1.2	Female	Intact	1	5.5	1	0	0	35.5	24	0.68	16.5	0.71	0.51	1.04	0.07
Boxer	Grade 0	0	Yes	3.8	Male	Neutered	1	34.3	0	1	0	70	56	0.8	41	0.54	0.51	0.69	0.18
Boxer	Grade 2	1	Yes	8.3	Female	Intact	1	38.3	1	1	0	60	54	0.9	38	0.41	0.46		0.15
Boxer	Grade 0	0	Yes	10	Male	Neutered		29.6	0	0	0	65	51	0.78	37	0.59	0.5	0.71	0.22
Boxer	Grade 1	1	Yes	3.4	Female	Neutered	0	23.3	1	1	0	58.5	51	0.87	27	0.52	0.49	0.79	0.19
King Charles Spaniel	Grade 0	0	Yes	6.5	Female	Intact	0	6	1	0	1	36	31	0.86	21.5	0.62	0.55	0	0.04
King Charles Spaniel	Grade 0	0	Yes	6.8	Female	Neutered	0	6.6	1	0	1	34	31	0.91	20	0.59	0.6	0	0.02
King Charles Spaniel	Grade 1	1	Yes	11.7	Female	Neutered	0	8	1	1	1	35	38	1.09	20	0.63	0.6		0.05
King Charles Spaniel	Grade 2	1	Yes	11.2	Female	Neutered	0	5.7	1	0	1	33	35.5	1.08	13.5	0.63	0.59	0	0.05
King Charles Spaniel	Grade 0	0	Yes	2.2	Female	Intact	0	6.2	0	0	0	33	33	1	21	0.59	0.57	0	0.04
Japanese Chin	Grade 2	1	Yes		Female	Intact	1	3.8	1	0	1	30	27		17
Cavalier King Charles Spaniel	Grade 0	0	No	12.3	Male	Neutered	0	9.4	0	0	0	36	42	1.17	23	0.63	0.44	0	0.26
Cavalier King Charles Spaniel	Grade 0	0	Yes	2.3	Male	Neutered	1	7.4	0	0	0	35	38	1.09	21.5	0.71	0.46	0	0.24
Affenpinscher	Grade 0	0	Yes	11.7	Male	Intact	1	5.2	0	0	0	32	29	0.91	18	0.6	0.48	0.92	0.28
Affenpinscher	Grade 0	0	Yes	11.7	Male	Neutered	1	6.2	0	0	0	33	33	1	19	0.57	0.49	0.88	0.29
King Charles Spaniel	Grade 1	1	Yes	4.2	Male	Intact	0	8.2	1	1	1	36	35	0.97	21	1.07	0.6	0	0.04
King Charles Spaniel	Grade 0	0	Yes	2.8	Male	Intact	0	8.6		1	1	38	34	0.89	25	0.61	0.58	0	0.06
Chihuahua	Grade 0	0		6.2			0	2.3	0	0	0	28	24	0.86	16	0.74	0.51	0	0.27
Chihuahua	Grade 0	0	No	8	Female	Neutered	1	3.9	0	0	0	28	27	0.96	13	0.61	0.49	0	0.29
Chihuahua	Grade 0	0	No	5.2	Male	Intact	0	2.1	0	0	0	24	22	0.92	13.5	0.75	0.48	0	0.27
Boxer	Grade 0	0	Yes	6	Female	Intact	0	29.8	1	1	0	64	51	0.8	36	0.55	0.52	0.72
Boxer	Grade 0	0	Yes		Female	Intact	0	29.2	1	1	0	68	48.5	0.71	39	0.57	0.46	0	0.2
Cavalier King Charles Spaniel	Grade 2	1	Yes	7.8	Female	Neutered	1	11.5	0	0	0	35	37.5	1.07	21	0.61	0.47	0	0.31
Cavalier King Charles Spaniel	Grade 0	0	No	9	Female	Neutered	0	9	0	0	0	37	37.5	1.01	24	0.64		0.69	0.33
Cavalier King Charles Spaniel	Grade 0	0	No	10	Male	Neutered	0	9.5	0	0	0	36	35.5	0.99	24	0.6	0.5	0.61	0.38
Cavalier King Charles Spaniel	Grade 1	1	No	7	Female	Neutered	0	7.3	0	0	0	36.5	32	0.88	20	0.67	0.5	0	0.31
Cavalier King Charles Spaniel	Grade 0	0	No	10	Female	Neutered	0	7.7	0	0	0	36.5	37	1.01	18	0.76	0.48	0.77	0.28
Affenpinscher	Grade 0	0	Yes	1.3	Male	Intact	0	3.9	0	0	0	32	27	0.84	15	0.67	0.43	0	0.15
Dogue de Bordeaux	Grade 0	0	Yes	2.6	Male	Neutered	1	78.8	0	1	0	75	71	0.95	40	0.6	0.49	0.67	0.32
Affenpinscher	Grade 0	0	Yes	1.3	Female	Intact	0	3	0	0	0	30	24	0.8	13	0.61	0.42	0	0.15
Dogue de Bordeaux	Grade 2	1	Yes	1.8	Male	Intact	0	76	0	1	0	76.5	79	1.03	42	0.68	0.52	0.73	0.25
Affenpinscher	Grade 2	1	Yes	3.8	Female	Intact	1	6.2	0	0	0	30	26	0.87	12	0.6	0.42	0
Chihuahua	Grade 0	0	No	7.9	Male	Neutered	1	5.1	0	0	0	28	28	1	17	0.63	0.47	0.76	0.41
Affenpinscher	Grade 0	0	Yes	2.7	Male	Intact	0	3.9	0	0	0	35.5	26	0.73	19	0.69	0.45	0.84	0.25
Affenpinscher	Grade 0	0	Yes	5.1	Female	Intact	1	4.2	0	0	0	30.5	26	0.85	13.5	0.6		0.92	0.21
Chihuahua	Grade 1	1	Yes	8.5	Male	Intact	0	3.6	0	0	0	27.5	26	0.95	15	0.69	0.46	0	0.3
Chihuahua	Grade 0	0	No	8.1	Female	Intact	1	5	0	0	1	28.5	29	1.02	13.5	0.63	0.42	0	0.21
Chihuahua	Grade 0	0	No	8	Female	Neutered	0	2.8	0	0	0	26	23.5	0.9	14.5	0.71	0.46	0	0.3
Dogue de Bordeaux	Grade 0	0	No	5.8	Male	Neutered	0	52.2	0	1	0	69	68	0.99	39	0.69	0.53	0.86	0.19
Dogue de Bordeaux	Grade 1	1	Yes	2.3	Male	Intact	0	59.5	1	1	0	73.5	59.5	0.81	45	0.7	0.49	0.74	0.42
Dogue de Bordeaux	Grade 0	0	Yes	2.1	Male	Intact	0	63.2	0	1	0	73	75	1.03	49	0.72	0.31	0.78	0.3
Griffon Bruxellois	Grade 1	1	Yes	5.8	Female	Neutered	0	45	1	1	0	62	74	1.19	42	0.6	0.45	0.85	0.28
Cavalier King Charles Spaniel	Grade 0	0	No	8.5	Female	Neutered	1	14.1	0	0	0	38	41.5	1.09	20.5	0.65	0.5	0	0.33
Chihuahua	Grade 0	0	Yes	7.6	Male	Neutered	1	4.9	0	0	1	27	32	1.19	15	0.63	0.44	0.8	0.25
Chihuahua	Grade 2	1	No	6.4	Female	Neutered	0	3.4	0	0	0	25	28	1.12	12.5	0.68	0.42	0.92	0.23
Shih Tzu	Grade 2	1	Yes	1	Male	Intact	0	6.6	0	0	0	30	42.5	1.42	18	0.75	0.48	0.89	0.19
Boston Terrier	Grade 2	1	Yes	2.8	Male	Intact	0	11.3	2	1	0	42.5	36.5	0.9	4	0.7	0.56	1.07	0.05
Shih Tzu	Grade 1	1	Yes	5.1	Male	Neutered	1	10.4	0	0	0	28	33	1.18	18	0.61	0.47	0.97	0.11
Boxer	Grade 0	0	Yes	6.5	Female	Intact	0	27.3	2	1	0	59	48	0.81	34	0.6	0.47	0.75	0.18
Boxer	Grade 0	0	Yes	3	Female	Intact	0	25.6	1	1	0	64	49.5	0.77	40	0.63	0.44	0.67	0.22
Boxer	Grade 0	0	Yes	4	Female	Intact	0	23.9	2	0	0	60	48	0.8	33	0.61	0.49	0.65	0.23
Boxer	Grade 0	0	Yes	3	Female	Intact	0	24.9	1	0	0	60	58	0.97	33	0.58	0.46	0.72	0.23
Boxer	Grade 1	1		6.5	Female	Intact	0	25.8	1	1	0	58	48	0.83	34	0.54	0.52	0.78	0.16
Boxer	Grade 0	0	Yes	3.7	Female	Intact	0	31	0	1	0	68	51	0.75	36	0.58	0.47	0.79	0.17
Boxer	Grade 0	0	Yes	3.7	Male	Intact	0	35.2	0	1	0	68	51.5	0.76	39.5	0.62	0.45	0.76	0.19
Shih Tzu	Grade 0	0	Yes	5.9	Female	Neutered	0	3.9	0	0	1	28.5	33	1.16	17	0.62	0.45	0.9	0.13
Cavalier King Charles Spaniel	Grade 0	0	Yes	4.5	Female	Intact	1	9.3	0	0	0	39	41.5	1.06	23	0.61	0.45	0.81	0.27
Cavalier King Charles Spaniel	Grade 0	0	Yes	5.5	Male	Neutered	1	10.4	0	0	0	38	45	1.18	23	0.63	0.5	0.73	0.27
Pekingese	Grade 0	0	Yes	7.2	Male	Intact	0	7.5	0	0	1	27.5	37.5	1.36	14	0.75	0.4	0	0.06
Pekingese	Grade 0	0	Yes	3.8	Male	Intact	0	6.2	1	1	0	29	28	0.97	15	0.76	0.43	1.24	0.05
Dogue de Bordeaux	Grade 0	0	No	4.8	Female	Neutered	0	41.1	0	0	0	65	65	1	40	0.61
Pekingese	Grade 0	0	Yes	4.3	Male	Intact	0	6.5	1	1	1	26	29	1.12	13	0.83	0.47	1.19	0.07
Pekingese	Grade 2	1	Yes	2.1	Male	Intact	1	6.4	1	0	1	29	29	1	14	0.74	0.45	1.01	0.04
Chihuahua	Grade 0	0	Yes	4.9	Male	Neutered	0	3	0	0	1	26	25.5	0.98	16	0.68
Affenpinscher	Grade 0	0		1.3			0	3.4	0	0	0	31	25.5	0.82	15.5	0.69	0.42	1.05	0.21
Shih Tzu	Grade 1	1	No	8.5	Female	Neutered	1	8.9	1	0	0	30.5	43	1.41	16	0.61	0.39	0.89	0.14
Cavalier King Charles Spaniel	Grade 1	1	Yes	7.9	Female	Neutered		10.3	0	0	0	39	40	1.03	17	0.57	0.5	0.78	0.31
Cavalier King Charles Spaniel	Grade 0	0	No	2.9	Female	Neutered	0	8.6	0	0	1	38	39.5	1.04	22	0.56	0.51	0.89	0.22
Cavalier King Charles Spaniel	Grade 0	0	No	7.7	Male	Neutered	0	9.8	0	0	0	39	38	0.97	22	0.6	0.48	0.76	0.36
Pekingese	Grade 1	1	Yes	10.3	Male	Intact	1	5.7	1	1	1	27	30	1.11	12	0.73	0.46	1	0.04
Pekingese	Grade 2	1	Yes	9.2	Male	Intact	1	7	1	1	1	26	37	1.42	14.5	0.72	0.47	1.07	0.04
Pekingese	Grade 1	1	No	15	Male	Neutered	0	5.2	1	1	1	28.5	33	1.16	13	0.67	0.45	1.09	0.06
King Charles Spaniel	Grade 0	0	Yes	4.9	Male	Intact	1	7.4	0	1	0	37	38	1.03	18	0.6	0.53	0.94
King Charles Spaniel	Grade 0	0	Yes	3.3	Male		0	7	0	1	0	35	38	1.09	13	0.65	0.57	0
King Charles Spaniel	Grade 0	0	Yes	3.2	Male	Intact	0	6.3	0	1	1	31	36	1.16	6	0.6	0.51	0
King Charles Spaniel	Grade 0	0	Yes	2.6	Male	Intact	0	6.7	0	1	1	34.5	35	1.01	14	0.57	0.55		0.07
King Charles Spaniel	Grade 0	0	Yes	1.5	Male	Intact	0	7.2	0	1	0	37.5	33	0.88	19.5	0.64	0.59	0
King Charles Spaniel	Grade 1	1	Yes	2.9	Female	Intact	1	6	2	1	0	29	33	1.14	15	0.62	0.64	0	0
King Charles Spaniel	Grade 0	0	Yes	1.1	Male	Intact	0	6.7	1	1	0	6	32	5.33	22	0.7	0.58	0.97
King Charles Spaniel	Grade 0	0		2.2	Male	Intact	0	7.8	0	1	0	35	34	0.97	18	0.67			0.07
King Charles Spaniel	Grade 1	1	Yes	6.8	Female	Intact	0	7.1	0	0	1	30	32	1.07	15.5	0.61	0.61
King Charles Spaniel	Grade 2	1	Yes	8.5	Male	Intact	0	8.3	0	1	0	34	44	1.29	21	0.67			0.05
King Charles Spaniel	Grade 1	1	Yes	1.5	Male	Intact	0	6.9	0	1	0	32	33	1.03	19	0.57	0.59	0	0.04
King Charles Spaniel	Grade 1	1	Yes	5.1	Male	Intact	0	7.7	1	1	0	38	37	0.97	23	0.62	0.61	0.92	0.03
King Charles Spaniel	Grade 0	0	Yes	1.5	Female	Intact	0	5.7	1	1	1	32	36	1.13	9.5	0.62		0	0.01
King Charles Spaniel	Grade 0	0	Yes	2.3	Male	Neutered	1	10.2	1	1	0	38	37	0.97	24	0.56	0.61	0	0.08
King Charles Spaniel	Grade 0	0	Yes	7.7	Female	Neutered	0	6.7	1	1	1	33	35	1.06	19	0.64	0.64	0.93	0.01
King Charles Spaniel	Grade 1	1	Yes	1.4	Female		0	6	1	1	0	36	34	0.94	16	0.59	0.55	0	0.03
King Charles Spaniel	Grade 0	0	Yes	12.3	Female	Neutered	0	6	1	1	0	34	39	1.15	16.5	0.63	0.63	0	0.06
King Charles Spaniel	Grade 0	0	Yes	4.4	Female	Neutered	0	8	0	1	1	37	40	1.08	8	0.65		0	0.03
King Charles Spaniel	Grade 0	0	Yes	3	Male	Intact	0	9.8	0	1	1	35	43	1.23	5.5	0.67	0.63	0	0.02
King Charles Spaniel	Grade 0	0	Yes	4.3	Female	Intact	0	6.8	1	1	0	36	33.1	0.92	0.5	0.59	0.62	0	0.06
Pekingese	Grade 1	1	Yes	9.8	Female	Intact	0	5	1	0	0	24	29.5	1.23	10	0.67	0.43	1.05	0.07
Pekingese	Grade 1	1	Yes	2	Female	Intact	0	6.5	1	1	1	26	33	1.27	18	0.73	0.44	1.22	0.04
Cavalier King Charles Spaniel	Grade 0	0	No	6	Male	Neutered	0	9.6	0	0	0	40	43	1.08	22.5	0.64	0.48	0.72	0.38
Cavalier King Charles Spaniel	Grade 0	0	No	6	Male	Neutered	0	9.4	0	0	0	40	39.5	0.99	23	0.64	0.5	0.66	0.39
Boston Terrier	Grade 0	0		5.8			1	9	0	1	1	39	34	0.9	0	0.6	0.55	1.1	0.14
Boxer	Grade 0	0	No	8.4	Male	Neutered	0	26.4	0	1	0	60	60	1	40	0.59		0.69	0.24
Pekingese	Grade 1	1	Yes	2.1	Female	Intact	0	5.3	1	0	1	24	29	1.21	14	0.62		1.09	0.07
Pekingese	Grade 1	1	Yes	3.8	Female	Intact	0	4.5	1	0	1	22	25	1.14	13	0.7	0.45	1.31	0.09
Pekingese	Grade 2	1	Yes	4.1	Male	Intact	0	6	2	1	0	34.5	31	0.9	12.5	0.75	0.46	1.14	0.07
Boxer	Grade 0	0	Yes	2.9	Male	Intact	0	35.7	0	1	0	72	54	0.75	35	0.59	0.52	0.74	0.31
Cavalier King Charles Spaniel	Grade 0	0	Yes	9	Female	Neutered	0	7.5	0	0	0	40	41.5	1.04	20	0.61	0.49	0.72	0.39
Cavalier King Charles Spaniel	Grade 0	0	Yes	7	Female	Neutered	0	8.2	0	0	0	41	40	0.98	24	0.63	0.49	0.7	0.28
Cavalier King Charles Spaniel	Grade 0	0	Yes	3	Female	Neutered	0	7.2	0	0	0	41	38	0.93	20	0.6	0.46	0.73	0.33
Boxer	Grade 0	0	Yes	1	Male	Intact	0	23.9	0	1	0	59	52	0.88	12	0.62	0.48	0.72	0.18
Boxer	Grade 0	0	Yes		Female	Neutered	1	25.8	1	0	0	62	52		36
Boxer	Grade 0	0	Yes	7	Male	Neutered	0	35.6	0	0	0	73	52	0.71	35	0.55	0.47	0.69	0.25
Affenpinscher	Grade 0	0	Yes	3	Female	Intact	1	4.3	0	0	0	28	26	0.93	14	0.61	0.46	0.94	0.16
Affenpinscher	Grade 0	0	Yes	3.5	Female	Intact	0	4.4	1	0	0	31	28	0.9	18	0.63	0.43	0.83	0.17
Affenpinscher	Grade 0	0	Yes	1.7	Female	Intact	0	4.1	0	0	0	30	30	1	17	0.61	0.48	0.88	0.19
Affenpinscher	Grade 0	0	Yes	1.6	Female	Intact	0	4	1	0	0	27	29	1.07	13	0.63	0.41	1.05	0.12
Affenpinscher	Grade 0	0	Yes	1.8	Female	Intact	0	3.8	0	0	0	24.5	27.5	1.12	15	0.58	0.42	1	0.16
Affenpinscher	Grade 0	0	Yes	4.9	Female	Intact	1	4.3	0	0	0	27.5	27.5	1	14.5	0.6		1.02	0.11
Affenpinscher	Grade 0	0	Yes	5.2	Female	Intact	0	4.5	1	0	0	31	26	0.84	17	0.58	0.47	0.82	0.19
Cavalier King Charles Spaniel	Grade 0	0	Yes	10.4	Female	Neutered	0	8.2	0	0	1	36	39	1.08	23	1.55	0.45	0.79	0.32
Cavalier King Charles Spaniel	Grade 1	1	Yes	5.3	Female	Intact	0	6.8	0	0	1	34	37.5	1.1	21	0.6	0.53		0.25
Affenpinscher	Grade 0	0	Yes	2.3	Female	Intact	1	6.4	1	0	0	32	30	0.94	15	0.54		0.96	0.14
Affenpinscher	Grade 0	0	Yes	4.9	Male	Intact	0	5.4	1	0	0	32	29	0.91	18.5	0.62		1.01
Chihuahua	Grade 0	0	No	5.5	Female	Neutered	1	2.8	0	0	1	24	23	0.96	13	0.63	0.45	0.81	0.35
Cavalier King Charles Spaniel	Grade 0	0	No	11	Female	Neutered	0	7	0	0	1	35.5	37	1.04	22.5	0.57	0.45	0.71	0.34
Cavalier King Charles Spaniel	Grade 0	0	No	6.9	Female	Neutered	0	8.2	0	0	1	35	36	1.03	22	0.66	0.5	0.73	0.32
Affenpinscher	Grade 0	0	Yes	3	Male	Intact	0	5.2	0	0	0	33	27	0.82	16	0.65		0.91	0.19
Affenpinscher	Grade 1	1	Yes	3	Female	Intact	0	4.7	1	0	0	30	28.5	0.95	16	0.63	0.42	0.85
Affenpinscher	Grade 0	0	Yes	2.4	Female	Intact	1	3.8	1	0	0	26	25	0.96	15	0.59	0.44	1.04
Affenpinscher	Grade 0	0	Yes	1.4	Female	Intact	0	3.3	0	0	0	27	27	1	14.5	0.6	0.46	1	0.17
King Charles Spaniel	Grade 2	1	Yes	2.5	Female	Intact	0	7.8		1	0	35	35	1	17.5	0.57	0.64	0	0.07
King Charles Spaniel	Grade 1	1	Yes	5	Male	Intact	0	7.2	0	1	1	34.5	35.5	1.03	20	0.63	0.66	0	0.07
King Charles Spaniel	Grade 1	1	Yes	3.3	Male	Intact	0	7.3	0	1	1	36	34.5	0.96	22	0.61	0.6	0	0.03
King Charles Spaniel	Grade 0	0	Yes	1	Female	Intact	0	5.7	1	1	0	32.5	34	1.05	20	0.56	0.57	0	0.03
King Charles Spaniel	Grade 1	1	Yes	5	Female	Intact	0	5.8	0	1	1	29	33	1.14	21	0.61
Pekingese	Grade 2	1	Yes	3.2	Male	Intact	0	5.9		1	0	25	32	1.28	16.5	0.69	0.51	1.27	0.08
Pekingese	Grade 2	1	Yes	3.3	Female	Intact	0	5.7	2	1	1	26	29	1.12	12	0.76	0.47	1.16	0.08
Pekingese	Grade 2	1	Yes	3.4	Female		0	5	1	1	1	24.5	27	1.1	12	0.73	0.42	1.14	0.12
Pekingese	Grade 0	0	Yes	1.3	Female	Intact	0	4.2	2	1	1	22	28	1.27	11	0.79	0.46	1.24	0.06
Pekingese	Grade 2	1	Yes	1.3	Female	Intact	0	4.3	3	1	1	23	26	1.13	12	0.79	0.42	1.19	0.06
Pekingese	Grade 2	1	Yes	1.3	Male	Intact	0	5	2	1	0	25	25.5	1.02	13	0.72	0.5	0.97	0.07
King Charles Spaniel	Grade 1	1	Yes	7.9	Male	Intact	0	7.6	2	1	1	34	34.5	1.01	17	0.63	0.62	0
King Charles Spaniel	Grade 1	1	Yes	2.4	Male	Intact	0	9.1	1	1	1	37	36	0.97	20	0.63		0	0.03
Japanese Chin	Grade 2	1	Yes	3.9	Male	Intact	0	3.6	2	1	1	29	23.5	0.81	15	0.68	0.5		0.08
Japanese Chin	Grade 1	1			Female	Intact	0	4	2	1	1	27	30	1.11	14	0.6	0.47	1.14	0.04
Japanese Chin	Grade 1	1	Yes	1.1	Female	Intact	0	3.2	3	1	1	27	26	0.96	13	0.62	0.48		0.04
King Charles Spaniel	Grade 1	1	Yes	9	Female	Intact	1	7.1	1	0	0	34.5	32	0.93	19	0.56
King Charles Spaniel	Grade 0	0	Yes	8.5	Male	Intact	1	9.2	1	1	0	35	36	1.03	22	0.6	0.61	0	0.04
King Charles Spaniel	Grade 1	1	Yes	4.7	Male	Intact	0	8.2	0	1	0	36	38	1.06	20	0.64	0.6	0	0.04
King Charles Spaniel	Grade 2	1	Yes	9	Female	Intact	1	7	0	1	1	31	32	1.03	17	0.6	0.64	0	0.08
Pekingese	Grade 2	1	Yes	2.3	Female	Intact	0	4.6	2	1	1	23	26	1.13	13	0.7	0.45	1.25	0.06
Pekingese	Grade 1	1	Yes	1.9	Male	Intact	0	4.6	3	1	1	23	28	1.22	17	0.72	0.47	1.23	0.05
King Charles Spaniel	Grade 1	1	Yes	6.1	Male	Intact	0	8	0	1	0						0.61	0	0.06
Japanese Chin	Grade 1	1	Yes	2.4	Female	Intact	0	2.3	1	1	1	27	22	0.81	11	0.74	0.48		0.03
Japanese Chin	Grade 2	1	Yes	4.5	Female	Intact	0	2.3	2	1	1	25	22	0.88	11	0.66	0.47		0.04
Japanese Chin	Grade 0	0	Yes	3.7	Male	Intact	0	3.2	2	1	1	30	25	0.83	11.5	0.65	0.43		0.04
Japanese Chin	Grade 0	0	Yes	2	Female	Intact	0	3.1	1	1	1	27.5	23.5	0.85	11	0.66	0.5
Japanese Chin	Grade 1	1	Yes	1.8	Male	Intact	0	3.8	0	1	1	27	22	0.81	14	0.67	0.49		0.09
Japanese Chin	Grade 1	1	No	1.8	Female	Intact	0	2.9		0	1						0.47		0.06
Shih Tzu	Grade 1	1	Yes	3.9	Male	Neutered	0	7.4	2	1	0	32	38	1.19	17	0.73	0.41	0.96	0.14
Shih Tzu	Grade 2	1	Yes	1.1	Female	Neutered	0	6.2		1	1	29	33.5	1.16	15	0.65	0.44	1.01	0.17
Boxer	Grade 0	0	Yes	6.4	Female	Neutered	0	23.3	0	1	0	58	51	0.88	30	0.55	0.52	0.68	0.2
Affenpinscher	Grade 1	1	Yes	9.6	Male	Intact	0	3.8	1	0	0	31	28	0.9	15	0.67	0.49	1.02	0.19
Japanese Chin	Grade 2	1	Yes	3.5	Female	Intact	0	2.9	1	1	1	27.5	26	0.95	13	0.65	0.54		0.02
Affenpinscher	Grade 0	0	Yes	1.9	Male	Intact	0	4.8	0	0	0	33	27	0.82	16	0.62	0.47	0.82	0.23
Affenpinscher	Grade 1	1	Yes	4	Male	Intact	1	6.8	1	0	0	36	27	0.75	17.5	0.62	0.55	0.94	0.22
Affenpinscher	Grade 0	0	Yes	2	Female	Intact	0	4.3	1	0	0	32	29	0.91	13	0.62	0.48	0.83	0.21
Affenpinscher	Grade 0	0	Yes	1.4	Male	Intact	1	4.8	0	0	0	32	25.5	0.8	13	0.61	0.48	0.93	0.23
Affenpinscher	Grade 0	0	Yes	5.6	Female	Intact	1	5	0	0	0	29	31	1.07	14	0.57	0.48	1.05
Boston Terrier	Grade 0	0	Yes	3.7	Male	Neutered	0	7.2	2	0	1	36	29	0.8	5	0.6	0.58	0.92	0.1
Boston Terrier	Grade 0	0	Yes	5.5	Female	Intact	0	10.3	0	1	1	42	36	0.9	2.5	0.6	0.57	0.93	0.2
Boston Terrier	Grade 1	1	Yes	3.9	Male	Intact	0	11	2	1	1	47	34.5	0.7	2	0.6	0.56	1.07	0.11
Pomeranian	Grade 0	0	Yes	1.3	Female	Intact	0	3.4	0	0	0	27	23	0.85	14	0.65	0.41	0.96	0.28
Affenpinscher	Grade 1	1	Yes	4.2	Female	Intact	0	4.8	1	0	0	28	31	1.11	14	0.56
Boston Terrier	Grade 1	1	Yes	1	Female	Intact	0	7.7	1	1	1	38	29	0.76	2	0.59	0.55	0.93	0.16
Cavalier King Charles Spaniel	Grade 1	1	Yes	3	Female	Neutered	1	7.9	0	0	0	33	37		20
Cavalier King Charles Spaniel	Grade 0	0	Yes	12.7	Male	Neutered	0	10.5	0	0	1	42	43	1.02	24	0.61	0.49	0.82	0.28
Cavalier King Charles Spaniel	Grade 0	0	Yes	1.3	Male	Neutered	0	9.2	0	0	1	39	42	1.08	22	0.53	0.46	0.68	0.38
Cavalier King Charles Spaniel	Grade 0	0	Yes	1.3	Male	Neutered	0	9.5	0	0	0	37	37.5	1.01	22	0.58	0.51	0.74	0.29
Pekingese	Grade 1	1	Yes	3.6	Male	Intact	0	4.5	0	1	1	23	24	1.04	14	0.85	0.44	1.04	0.09
Pekingese	Grade 1	1	Yes	1.2	Male	Intact	0	4.9	0	1	1	24	25	1.04	12	0.85	0.42	1.01	0.09
Griffon Bruxellois	Grade 0	0	Yes	11.9	Female	Neutered	1	4.2	0	0	0	31	28	0.9	12	0.58	0.52		0.1
Affenpinscher	Grade 0	0	Yes	1.6	Female	Intact	0	4.3	0	0	0	30.5	25	0.82	11.5	0.55	0.48	0.81	0.28
Affenpinscher	Grade 0	0	Yes	4	Female	Intact	0	4.7	1	0	0	32	24	0.75	14	0.57	0.49	1	0.18
Pekingese	Grade 1	1	Yes	2.9	Male	Intact	0	4.5	0	1	1	24	24	1	14	0.78	0.42	1.21	0.04
Japanese Chin	Grade 2	1	Yes	9.9	Female	Neutered	0	3	2	1	1	27	23	0.85	12	0.63	0.5		0.04
Pekingese	Grade 2	1	Yes	3.5	Male	Intact	0	5.8	2	1	1	27	27	1	18	0.78	0.41	1.1	0.06
Affenpinscher	Grade 0	0	Yes	9.3	Female	Neutered	1	3.3	2	0	0	25.5	25	0.98	14	0.62	0.44	0.88	0.23
Japanese Chin	Grade 2	1	Yes	6.2	Female	Intact	0	2.7	1	1	1	27	28	1.04	15	0.61	0.48		0.05
Affenpinscher	Grade 1	1	Yes	1.6	Female	Intact	0	4.8	0	0	0	29.5	30	1.02	13.5	0.53	0.46
Pekingese	Grade 2	1	Yes	2.1	Female	Intact	0	6.7	0	1	1	22	31	1.41	15	0.7	0.48	1.01	0.07
King Charles Spaniel	Grade 1	1	Yes	6.8	Male	Intact	0	6.8	1	1	1	32	42	1.31	17	0.7	0.63	0	0.03
King Charles Spaniel	Grade 0	0	Yes	2.9	Male	Intact	0	5.9	1	1	1	33	33	1	18	0.6	0.7	0	0.03
King Charles Spaniel	Grade 1	1	Yes	3.5	Male	Intact	1	8.2	1	1	1	32	36	1.13	17	0.66		0	0.03
King Charles Spaniel	Grade 0	0	Yes	1.1	Male	Intact	0	5.8	0	1	1	30	37	1.23	22	0.67	0.64	0.99	0.03
King Charles Spaniel	Grade 0	0	Yes	1.1	Female	Intact	0	5.8	1	1	1	32	36	1.13	21	0.6	0.58	0	0.02
King Charles Spaniel	Grade 2	1	Yes	4.5	Male	Intact	1	8.7	1	1	1	34	37	1.09	22	0.63		0	0.03
King Charles Spaniel	Grade 0	0	Yes	1.9	Male	Intact	0	5.3	1	1	1	33	37	1.12	19	0.63	0.62	0	0.01
Dogue de Bordeaux	Grade 2	1	Yes	2.5	Male	Intact	0	60.4	2	1	0	68	72	1.06	43	0.66	0.48	0.92	0.2
Boxer	Grade 1	1	Yes	2	Male	Intact	0	29.1	1	1	0	70	54	0.77	37	0.59		0.79	0.17
Cavalier King Charles Spaniel	Grade 0	0	No	3.5	Female	Neutered	1	9.9	0	0	0	35	39	1.11	23	0.59	0.47	0.76	0.35
King Charles Spaniel	Grade 1	1	Yes	3.5	Male	Intact	1	9.1	1	1	1	35	37	1.06	19	0.67		0	0.05
King Charles Spaniel	Grade 1	1	Yes	1.9	Male	Intact	1	8.5	0	1	1	34	38	1.12	22	0.67	0.6	0
King Charles Spaniel	Grade 0	0	Yes	2.4	Female	Intact	0	7.3	1	1	1	32	34	1.06	20	0.63	0.66	0	0.03
King Charles Spaniel	Grade 1	1	Yes	11.3	Male	Intact	0	9.9	0	1	0	39	39	1	22	0.65	0.68	0	0.07
King Charles Spaniel	Grade 1	1	Yes	6.3	Male	Intact	1	9.6	1	1	1	36	40	1.11	20	0.62	0.63	0	0.04
King Charles Spaniel	Grade 1	1	Yes	6.3	Female	Neutered	1	7.1	1	1	1	35	33	0.94	14	0.6	0.68	0	0.03
King Charles Spaniel	Grade 2	1	Yes	3.6	Male	Intact	0	7.2	1	1	1	33	39	1.18	20	0.72	0.64	0	0.05
Japanese Chin	Grade 2	1	Yes		Male	Intact	1	4.3	1	1	1	33	27	0.82	17	0.69	0.52		0.03
Japanese Chin	Grade 2	1	Yes	4.7	Male	Intact	0	3.9	2	1	1	29	24	0.83	13	0.79	0.52		0.05
Chihuahua	Grade 0	0	Yes	1.8	Female	Intact	0	2.1	0	0	1	20	25	1.25	14	0.67	0.52	0.94	0.2
Cavalier King Charles Spaniel	Grade 0	0	Yes	2.8	Male	Neutered	1	10.9	0	0	1	41	38	0.93	20	0.6	0.46	0.81	0.25
Boston Terrier	Grade 0	0	Yes	3.8	Female	Neutered	0	8.3	2	0	0	37	36	1	5	0.6	0.51	0.96	0.13
Boston Terrier	Grade 0	0	Yes	3.1	Female	Neutered	0	5.1	0	1	1	35	26	0.7	1	0.6	0.58	0.92	0.12
Cavalier King Charles Spaniel	Grade 0	0	Yes	7.6	Male	Neutered	0	10.5	0	0	1
Boston Terrier	Grade 3	1	Yes	8	Female	Neutered	0	8.1	0	0	1	33	34	1	1	0.6	0.59	0.96	0.1
Dogue de Bordeaux	Grade 1	1		1.3	Male	Intact	0	57	1	1	0	71	67	0.94	38	0.72	0.51		0.2
Boston Terrier	Grade 0	0	Yes	4.7	Male	Intact	0	7.4	0	0	0	37	30	0.8	0	0.6	0.53	0.91	0.13
Boston Terrier	Grade 0	0	Yes	1.4	Male	Intact	0	8.8	2	0	0	42	33	0.8	7	0.7	0.74	0.87	0.17
Boston Terrier	Grade 0	0	Yes	2.8	Female	Intact	0	5.4	0	0	0	34	29	0.9	4	0.6	0.52	0.94	0.18
Boston Terrier	Grade 2	1	Yes	3.5	Female	Intact	0	5.6	2	1	0	33	27	0.8	0.5	0.6	0.59	0.95	0.07
Dogue de Bordeaux	Grade 1	1	Yes	2.6	Female	Intact	1	51	0	1	0	68	61	0.9	38	0.69	0.53	0.82	0.22
Dogue de Bordeaux	Grade 2	1	Yes	1.5	Female	Intact	1	52.6	0	1	0	65	66	1.02	37	0.69	0.52	0.78	0.27
Dogue de Bordeaux	Grade 2	1		12.3	Female	Intact	0	52	1	1	0	65	59	0.91	38	0.67	0.47	1.06	0.1
Dogue de Bordeaux	Grade 1	1	Yes	5.5	Female		0	54	1	1	0	66	67	1.02	36	0.71	0.51	0.84	0.27
Dogue de Bordeaux	Grade 1	1	Yes	1.6	Female	Intact	0	41.4	1	1	0	60	57	0.95	33	0.69	0.5	0.75	0.27
Dogue de Bordeaux	Grade 1	1	Yes	4.8	Female	Intact	0	54.5	0	1	0	70	67	0.96	36	0.81	0.51	0.76	0.27
Dogue de Bordeaux	Grade 1	1	Yes	1.6	Male	Intact	0	49.5	1	1	0	65	60	0.92	36	0.69	0.48	0.76	0.27
Dogue de Bordeaux	Grade 0	0	Yes	1.5	Female		0	50	1	1	0	62	61	0.98	37.5	0.72	0.54	0.83	0.2
Dogue de Bordeaux	Grade 0	0	Yes	1.5	Male		0	57.7	1	1	0	70	69	0.99	39	0.72	0.49		0.18
Boston Terrier	Grade 1	1	Yes	1.3	Female	Intact	0	5.4	2	0	0	37	29	0.8	0	0.6	0.56	0.93	0.12
Boston Terrier	Grade 1	1	Yes	1.1	Female	Intact	0	6.5	1	1	1	36	30	0.8	2	0.6	0.55	1.02	0.13
Cavalier King Charles Spaniel	Grade 1	1	Yes	6.8	Male	Neutered	1	13.3	0	0	0	43	40	0.93	26	0.53	0.48	0.73	0.35
Cavalier King Charles Spaniel	Grade 0	0	Yes	3.1	Female	Intact	1	10.1	0	0	1	40	37	0.93	23	0.63	0.51	0.81	0.25
Cavalier King Charles Spaniel	Grade 0	0	Yes	7.3	Female	Neutered	1	10.4	0	0	0	36	37	1.03	19	0.68	0.45	1.01	0.27
Boxer	Grade 0	0	Yes	8.5	Female	Neutered	0	26.8	1	1	0	64	48	0.75	37	0.62			0.22
Boston Terrier	Grade 0	0	Yes	6.1	Male	Intact	0	10.7	1	0	0	33	31	0.9	1.5	0.7	0.55	0.93	0.15
Boston Terrier	Grade 2	1	Yes	1.5	Female	Intact	1	6.5	2	0	1	37	28	0.8	0	0.6	0.58	1.09	0.14
Shih Tzu	Grade 1	1	No	6	Female	Neutered	0	7.3	0	0	0	30	30	1	19	0.62
Boston Terrier	Grade 2	1		3	Male	Intact	0	7.8	1	1	0	38	29.5	0.8	1	0.6	0.6	1.03	0.11
Boston Terrier	Grade 2	1	No	6.5	Male	Intact	0	9.3	2	1	1	40	33	0.8	1.5	0.7	0.59	1.06	0.16
Japanese Chin	Grade 1	1	Yes	2.8	Male	Intact	0	2.7	0	1	1	26	20	0.77	12	0.62	0.47	1.23	0.11
Japanese Chin	Grade 2	1	Yes	2.5	Male	Intact	0	2.7	0	1	1	26	26	1	14	0.71		1.16	0.11
Japanese Chin	Grade 1	1	Yes	1.4	Male	Intact	0	2.3	1	1	1	24	22	0.92	11	0.65	0.46		0.06
Boston Terrier	Grade 1	1	Yes	3.3	Male	Intact	0	11.1	1	1	1	43	31	0.7	0	0.7	0.5	0.97	0.14
Boston Terrier	Grade 1	1	Yes	3.3	Female		0	7	2	0	1	36	27	0.8	2	0.7	0.57	1.12	0.11
Boston Terrier	Grade 1	1		4.5	Female		0	7.6	2	1	1	36.5	32	0.9	4	0.7	0.58	1.05	0.12
Boston Terrier	Grade 2	1	Yes	3.2	Female	Intact	0	8.7	2	1	1	38	32	0.8	5	0.6	0.59	0.95	0.09
Japanese Chin	Grade 1	1	Yes	6.5	Female	Intact	0	3	1	1	1	27	22	0.81	15	0.43	0.5		0.04
Boston Terrier	Grade 1	1	Yes	1.1	Female		0	6.6	0	1	1	35	32	0.9	0.5	0.7	0.54	1.09	0.08
Boston Terrier	Grade 1	1	Yes	2	Male	Intact	0	7.4	2	1	1	37	26	0.7	0.5	0.6	0.58	1.03	0.07
Cavalier King Charles Spaniel	Grade 0	0	Yes	2.8	Female	Intact	0	7.6	0	0	0	36	38	1.06	23	0.62	0.54	0.77	0.33
Japanese Chin	Grade 2	1	Yes	4.5	Male	Intact	0	3.5	2	1	1	30	23	0.77	14	0.74	0.49		0.03
Japanese Chin	Grade 1	1	Yes	4.5	Female	Intact	0	3.8	2	1	1	30	23	0.77	15.5	0.73	0.54		0.03
Japanese Chin	Grade 2	1	Yes	7.1	Female	Intact	0	3.2	1	1	1	26	23.5	0.9	14.5	0.71	0.53		0.08
Chihuahua	Grade 0	0	No	10.8	Male	Neutered	0	4.7	0	0	0	25	29	1.16	17	0.6	0.54	0.66	0.41
Chihuahua	Grade 1	1	Yes	7.3	Female	Neutered	0	1.7	0	0	0	23	22	0.96	13	0.64	0.48	0.95	0.21
Pekingese	Grade 1	1	No	5.2	Female	Neutered	0	4.2	0	1	1	28	26	0.93	13	0.67	0.55	1.12	0.09
Pomeranian	Grade 0	0	No	5	Male	Neutered	1	5.8	0	0	1	30	27	0.9	10	0.64	0.41	0.76	0.29
Pomeranian	Grade 1	1	No	4.7	Male	Neutered	0	3.7	0	0	0	29	25	0.86	9	0.68	0.47	0.82	0.27
Boston Terrier	Grade 2	1	Yes	1.1	Male	Intact	0	7.9	2	0	1	38	27	0.7	3.5	0.7	0.49	0.99	0.12
Boston Terrier	Grade 0	0	Yes	6.1	Male	Intact	0	10.3	1	0	1	43	34	0.8	0	0.6	0.57	0.81	0.21
Pekingese	Grade 0	0	Yes	1.1	Male	Intact	0	5.5	0	1	1	25	30	1.2	15	0.7	0.48	1.12	0.07
Boston Terrier	Grade 1	1	Yes	2	Male	Intact	0	15.8	2	1	1	45	40	0.9	4.5	0.6	0.56	1.22	0.11
Pomeranian	Grade 0	0	Yes	5.3	Male	Neutered	1	5.6	0	0	0	32	32	1	17	0.68	0.37	0.77	0.35
Boston Terrier	Grade 2	1	Yes	5.8	Female	Intact	1	8.2	2	1	0	34	28	0.8	5	0.6	0.59	1.04	0.11
Boston Terrier	Grade 0	0	Yes	1.7	Female	Intact	1	6.4	2	1	1	36	26	0.7	2	0.6	0.59	1.1	0.05
Griffon Bruxellois	Grade 2	1		2.3	Male	Intact	1	7.5	0	1	1	35	33	0.94	16	0.63	0.39	1.22	0.08
King Charles Spaniel	Grade 0	0	Yes	1.3	Female	Intact	0	7.2	0	1	0	33	41	1.24	23	0.63	0.65	0	0.03
Pekingese	Grade 2	1		4	Male	Intact	0	6.1	1	1	1	23	27	1.17	15	0.67	0.49	1.22	0.08
Pekingese	Grade 2	1	Yes	2.3	Male	Intact	0	4.3	2	1	1	24	27	1.13	14	0.74	0.44	1.19	0.04
Pekingese	Grade 2	1	Yes		Male	Intact	0	5.5	2	1	1	22	27	1.23	13	0.67	0.47	1.15	0.07
Chihuahua	Grade 0	0	Yes	6	Male	Intact	0	3.2	0	0	0	25	24	0.96	14	0.68		0.96	0.26
Chihuahua	Grade 0	0	Yes	1.4	Female	Intact	0	2.6	0	0	1	25	23	0.92	15	0.64	0.5	0.83	0.26
Chihuahua	Grade 0	0	Yes	1.4	Female	Intact	0	3.3	0	0	1	24	24	1	14	0.62	0.46	0.84	0.24
Shih Tzu	Grade 2	1	Yes	6	Female	Intact	0	7.4	0	0	1	27	33	1.22	19	0.65	0.49		0.16
Boston Terrier	Grade 0	0	Yes	1.5	Male	Intact	0	8.8	1	1	1	40	33	0.8	4	0.6	0.56	0.99	0.14
Boston Terrier	Grade 0	0	Yes	5.8	Female	Intact	0	8.3	1	1	1	37	29	0.8		0.6	0.56	1.01	0.13
Boston Terrier	Grade 0	0	Yes	2.1	Male	Intact	1	9.8	1	1	1	40	32	0.8	0	0.6	0.48	0.95	0.19
Boston Terrier	Grade 0	0	Yes	1.8	Female	Neutered	0	9.6	0	0	0	45	37	0.8	8	0.6	0.52	0.92	0.21
Boston Terrier	Grade 2	1	No	4.2	Female	Neutered	1	11.2	2	1	1	41	34	0.8	5	0.6	0.56	0.97	0.13
Boston Terrier	Grade 0	0	Yes	4	Female	Neutered	0	7	0	1	1	34	32	0.9	7	0.6	0.57	0.9	0.18
Chihuahua	Grade 0	0	No	5	Male	Neutered	1	5.7	0	0	0	30	29	0.97	16	0.54	0.42	0.87
Pekingese	Grade 2	1	Yes	1.5	Female	Intact	0	5.3	2	1	1	24	26	1.08	15	0.78	0.47	1.15	0.07
Pekingese	Grade 1	1	Yes	1.1	Male	Intact	0	7.3	2	1	1	25	29	1.16	18	0.78	0.52		0.08
Pekingese	Grade 1	1	Yes	5.5	Female	Intact	0	6.1	1	1	1	26	29.5	1.13	16	1.42	0.46	1.07	0.07
Pekingese	Grade 2	1	Yes	2.2	Male	Intact	0	5.5	2	1	1	24	26	1.08	14	0.74	0.48	0	0.06
Chihuahua	Grade 0	0	No	5	Male	Neutered	1	4.9	0	0	0	30	31	1.03	15	0.63	0.52	0.84	0.34
Chihuahua	Grade 0	0	No	11	Male	Neutered	0	2.6	0	0	0	25	24	0.96	13	0.73	0.47	0.96	0.35
Shih Tzu	Grade 0	0	No	7	Male	Neutered	0	10.5	0	0	0	44	43	0.98	23	0.55	0.5	0.92	0.2
Maltese Terrier	Grade 0	0	No	3.8	Male	Neutered	0	4.1	0	0	0	30	27	0.9	15	0.61	0.47	0.81	0.31
Maltese Terrier	Grade 0	0	Yes	5	Male	Intact	0	2.4	0	0	0	24	21	0.88	14	0.66	0.56		0.44
Maltese Terrier	Grade 0	0		12.1	Female	Neutered	1	4.2	0	0	0	26	27	1.04	13	0.67	0.5		0.33
Maltese Terrier	Grade 0	0		3	Female	Intact	0	2.4	1	0	0	23	24	1.04	11.5	0.68	0.44		0.43
Maltese Terrier	Grade 0	0		4	Female	Intact	0	3	0	0	0	27	24	0.89	12	0.67	0.44		0.34
Maltese Terrier	Grade 0	0	No	1.9	Female	Neutered	0	2.4	0	0	0	26.5	27.5	1.04	14	0.61	0.49
Maltese Terrier	Grade 0	0		3.6	Female	Neutered	0	3.5	1	0	0	27	27	1	15	0.58			0.35
Maltese Terrier	Grade 0	0	Yes	5	Female	Intact	0	2.9	1	0	0	23	23	1	12.5	0.59	0.49
Maltese Terrier	Grade 0	0	Yes	5	Female	Intact	0	2.7	0	0	0	24	21	0.88	11	0.62	0.46
Maltese Terrier	Grade 1	1	No	8	Female	Neutered	1	4.8	0	0	0	27	29	1.07	14	0.62	0.52		0.26
Maltese Terrier	Grade 0	0	Yes	12.1	Female	Intact	0	3.7	0	0	0	26	25	0.96	11	0.63	0.52		0.31
Maltese Terrier	Grade 0	0	Yes	8.2	Male	Intact	0	4.1	0	0	0	30	29	0.97	16	0.61	0.45		0.44
Maltese Terrier	Grade 0	0	Yes	6	Female	Neutered	0	2.9	0	0	0	23	24	1.04	14	0.59	0.47		0.43
Chihuahua	Grade 0	0	No	8.8	Female	Neutered	1	3	0	0	1	26	23	0.88	14	0.66	0.46	0.88	0.31
Chihuahua	Grade 0	0	No	4.7	Male	Neutered	0	3.2	0	0	0	27	29	1.07	16	0.59	0.57	0.82	0.26
Boston Terrier	Grade 0	0	Yes	6.5	Female	Neutered	0	8.4	2	0	0	33	43	1.3	4
Pekingese	Grade 2	1	Yes	4.6	Male	Intact	0	6.3	0	1	0						0.49	0.89	0.06
Shih Tzu	Grade 1	1	No	11	Male	Neutered	1	11.8	0	0	0	37	40	1.08	17	0.6	0.52	0.77	0.29
Affenpinscher	Grade 0	0		1.8			1	4.8	0	0	0	31	30	0.97	15.5	0.53	0.54	0.77	0.17
Affenpinscher	Grade 0	0		1.4			0	5.2	0	0	0	32	29	0.91	15	0.68	0.45	0.74	0.25
Maltese Terrier	Grade 0	0	Yes	1.8	Male	Intact	0	2.5	0	0	1	23	27		13
Affenpinscher	Grade 0	0	Yes	2.6	Male	Intact	0	4.3	0	0	0	32	25	0.78	15	0.61	0.48	0.79	0.16
Affenpinscher	Grade 2	1		5			0	4.3	1	0	0	27.5	25		12
Pekingese	Grade 2	1	Yes	4	Female	Intact	0	5.8	2	1	1	22.5	28	1.24	16	0.69	0.34	1.05	0.04
Japanese Chin	Grade 2	1	Yes		Male	Intact	0	4.9	2	1	1	31	26		18
Japanese Chin	Grade 3	1	Yes		Male	Intact	0	3.4	1	1	1	31	25		17.5
Affenpinscher	Grade 0	0		1.5			1	4.3	1	0	0	30	26	0.87	12	0.51	0.45	0.76	0.17
Affenpinscher	Grade 0	0		1.5			0	4.9	0	0	0	28	26	0.93	16	0.63	0.5	0.91	0.21
Japanese Chin	Grade 1	1	Yes		Male	Intact	0	3.3	3	1	1	32	28		12
Japanese Chin	Grade 0	0	Yes	1.6	Male	Intact	0	3.3	2	0	1	31	26	0.84	13	0.69	0.52		0.01
Affenpinscher	Grade 0	0		11			1	4.5	1	0	0	34	30	0.88	13	0.7	0.47		0.25
Affenpinscher	Grade 0	0		14			0	4.8	0	0	0	34.5	28	0.81	14.5	0.6	0.48
Affenpinscher	Grade 0	0	Yes	1.2	Male	Intact	0	3.4	1	0	0	30	25	0.83	14	0.59	0.48		0.17
Affenpinscher	Grade 1	1		5			1	3.4	2	0	0	26	26	1	10.5	0.7	0.53
Affenpinscher	Grade 1	1		1.6			1	3.6	1	0	0	24	24	1	13	0.61	0.51	0.86
Shih Tzu	Grade 1	1	No	9	Male	Neutered	1	11.6	0	0	1	36	40	1.11	22	0.63	0.5	0.74	0.3
Shih Tzu	Grade 1	1		9	Male	Intact	1	9.6	0	0	1	30	38	1.27	17	0.63	0.5	0.87	0.16
Chihuahua	Grade 2	1	Yes	8.5	Male	Neutered	1	3.5	0	0	1	24	24	1	11.5	0.61	0.5	0.87	0.25
Japanese Chin	Grade 0	0	Yes		Male		0	3.4	2	1	0	29	27		12
King Charles Spaniel	Grade 1	1	Yes	1.9	Female	Intact	0	8.6	1	0	0	33	41	1.24	22	0.62	0.63	0	0.04
King Charles Spaniel	Grade 2	1	Yes	7	Male	Intact	0	8.1	1	1	1	35	34.5	0.99	15	0.67	0.61	0	0.06
Shih Tzu	Grade 0	0	Yes	3.1	Male	Intact	0	8.9	0	0	0	31	34	1.1	19	0.65	0.5	1	0.19
Affenpinscher	Grade 0	0	Yes	2.3	Female	Intact	0	4.1	0	0	0	32	25	0.78	16	0.57	0.48	0.84	0.19
Boxer	Grade 1	1	Yes	7.8	Male	Intact	0	33.9	1	1	0	65	56	0.86	42	0.77	0.52	0.76	0.18
King Charles Spaniel	Grade 0	0	Yes	1.8	Male	Intact	1	9.2	0	1	0
Boston Terrier	Grade 0	0	Yes	1.8	Male	Intact	0	11.4	1	0	0	44	31	0.7	0	0.7
Shih Tzu	Grade 0	0	Yes	1	Male	Intact	0	7	1	0	0	30	34	1.13	17	0.69
Shih Tzu	Grade 0	0	No	10.9	Female	Neutered	0	9	0	0	0	32	34	1.06	21	0.6	0.53	0.75	0.29
Shih Tzu	Grade 0	0	No	10	Male	Neutered	0	9.2	1	0	0	30	36	1.2	18	0.62		0.84	0.15
Shih Tzu	Grade 0	0	No	8	Female	Neutered	0	7.2	1	1	1	30	33	1.1	19	0.63	0.5	0.89	0.17
Shih Tzu	Grade 1	1	No	12.2	Male	Neutered	1	8.9	0	0	0	33	34	1.03	20	0.6
Shih Tzu	Grade 0	0	No	5.2	Female	Neutered	0	7.7	0	0	0	33	37	1.12	21	0.62	0.49	0.7	0.26
King Charles Spaniel	Grade 1	1	Yes	5.6	Female	Intact	0	7.2	1	1	1	32	39	1.22	22.5	0.61	0.65	0.91	0.05
King Charles Spaniel	Grade 1	1	Yes	5.3	Female	Intact	0	5.2	1	1	0	27	33	1.22	18.5	0.6	0.6	0.9	0.08
Affenpinscher	Grade 0	0	Yes	2.9	Male	Intact	0	5.9	1	0	0	34	29	0.85	17	0.61		0.89	0.24
Boxer	Grade 0	0	Yes	6.8	Female	Neutered	0	27	0	0	0	65	45	0.69	37	0.59	0.46	0.71	0.26
Boxer	Grade 0	0	Yes	6.8	Female	Neutered	0	27.3	1	1	0	65	49	0.75	36	0.55	0.59	0.67	0.24
Boxer	Grade 1	1	Yes	2.8	Male	Intact	0	36.8	1	1	0	72	48	0.67	38	0.59	0.53	0.76	0.21
Affenpinscher	Grade 0	0	Yes	5.4	Male	Intact	1	5.6	1	0	0	29	28	0.97	15	1.62		0.82	0.13
Affenpinscher	Grade 0	0	Yes	5.4	Female	Intact	1	4.6	1	0	0	32	26	0.81	16	0.63		0.84	0.3
Affenpinscher	Grade 0	0	Yes	8.3	Female	Intact	1	4.4	1	0	0	30	26	0.87	17	0.68			0.27
Affenpinscher	Grade 0	0	Yes	1.4	Female	Intact	1	4.2	0	0	0	29	25	0.86	16	0.65		0.3	0.15
Affenpinscher	Grade 0	0	Yes	11.3	Male	Intact	1	4.8	1	0	0	29	26	0.9	14	0.64	0.5	0.84	0.2
Affenpinscher	Grade 0	0	Yes	1	Male	Intact	0	4.7	1	0	0	32	26	0.81	16.5	0.6		0.87	0.2
Boxer	Grade 1	1	Yes	3.2	Female	Neutered	0	25.2	1	0	0	63	45	0.71	34	0.63	0.52	0.73	0.18
Affenpinscher	Grade 0	0	Yes	1.1	Female	Intact	0	4	1	0	0	29.5	27	0.92	14.5	0.58
Affenpinscher	Grade 0	0	Yes	1.3	Female	Intact	1	3.2	1	0	0	26	24	0.92	12.5	0.58	0.51
Affenpinscher	Grade 1	1	Yes	2.5	Female	Intact	1	6.5	1	0	1	25	28	1.12	15	0.53	0.49	0.99	0.22
Affenpinscher	Grade 0	0	Yes	5.5	Male	Intact	1	4.3	1	0	0	31	25	0.81	17	0.64			0.16
Affenpinscher	Grade 0	0	Yes	1.3	Male	Intact	0	4.2	1	0	0	30	28.5	0.95	17	0.6		0.84	0.1
Shih Tzu	Grade 0	0	No	8.5	Female	Neutered	0	8.5	1	0	1	28	40	1.43	17	0.66	0.51	0.89	0.12
Affenpinscher	Grade 1	1		7			1	5.1	1	0	0	31.5	29	0.92	15	0.58		0.89	0.18
Affenpinscher	Grade 1	1		7.5			1	5.2	1	0	1	32.5	25	0.77	16.5	0.61	0.47	0.88	0.2
Affenpinscher	Grade 0	0		3.9					0	0	1	31	26	0.84	15	0.65			0.23
Affenpinscher	Grade 0	0	Yes	4	Female	Intact	1	3.5	1	0	0	29	26	0.9	13	0.61	0.5	0.9
Affenpinscher	Grade 0	0	Yes	3.9	Female	Intact	0	5.1	1	0	1	28	26	0.93	16.5	0.58	0.45	0.87	0.15
Affenpinscher	Grade 1	1	Yes	2.8	Male	Intact	1	5.6	0	0	0	35	27	0.77	16	0.66	0.51	0.91	0.15
Affenpinscher	Grade 0	0	Yes	1.3	Female	Intact	0	4.7	0	0	0	28	30	1.07	13	0.64	0.5	0.85	0.17
Maltese Terrier	Grade 0	0	Yes	8.4	Female	Neutered	0	3.9	0	0	0	29	27	0.93	14	0.57	0.51	0.65	0.36
Maltese Terrier	Grade 0	0	Yes	11.7	Female	Neutered	0	4.3	0	0	0	25	27	1.08	13	0.61	0.52	0.7	0.37
Cavalier King Charles Spaniel	Grade 1	1	Yes	8.7	Male	Neutered	0	10	0	0	0	38	38	1	20	0.66	0.5	0.77	0.2
Cavalier King Charles Spaniel	Grade 2	1	Yes	1.3	Female	Intact	0	9.2	1	0	1	35	39	1.11	21	0.64	0.48	0.73	0.13
King Charles Spaniel	Grade 1	1	Yes	7.2	Female	Intact	1	9.4	1	1	1	31	38	1.23	8	0.64	0.58	1.02	0.05
King Charles Spaniel	Grade 0	0	Yes	10.8	Female	Neutered	1	8.3	1	1	1	33	33	1	21.5	0.63	0.62	0.98	0.09
King Charles Spaniel	Grade 1	1	Yes	7.1	Female	Intact	1	8.8	1	1	1	32	36	1.13	21	0.65	0.63	0.86	0.08
King Charles Spaniel	Grade 1	1	Yes	5.2	Female	Intact	1	6.6	1	1	1	28	31.5	1.13	16	0.58	0.58	0.95	0.09
Pomeranian	Grade 0	0	Yes	4.3	Male	Intact	0	3.5	0	0	0	28	25	0.89	13	0.62	0.5	0.87	0.26
King Charles Spaniel	Grade 1	1	Yes	6.3	Female	Intact	1	6.8	1	1	1	32	31	0.97	14	0.55	0.65	0.97	0.06
King Charles Spaniel	Grade 1	1	Yes	3.9	Female	Intact	0	5.7	1	1	1	30	32	1.07	16.5	0.63	0.58	0.98	0.07
Dogue de Bordeaux	Grade 1	1	Yes	4	Female	Intact	1	56	1	1	0	65	65	1	38	0.66	0.53	0.81	0.29
Dogue de Bordeaux	Grade 0	0	Yes	2.5	Female	Intact	0	43	0	0	0	70	61	0.87	42	0.64	0.5	0.75	0.28
Dogue de Bordeaux	Grade 1	1	Yes	2	Male	Intact	0	60	0	1	0	75	69	0.92	42	0.63	0.54	0.84	0.29
King Charles Spaniel	Grade 0	0	Yes	4	Male	Intact	0	7.5	1	0	1	32.5	32.5	1	15	0.61	0.61	0.99	0.06
King Charles Spaniel	Grade 1	1	Yes	5.5	Male	Intact	0	5.1	0	0	1	30	32	1.07	21.5	0.6	0.63	1.05	0.03
King Charles Spaniel	Grade 0	0	Yes	6	Female	Neutered	0	7.9	0	1	1	34	35	1.03	22	0.56	0.63	0.87	0.1
King Charles Spaniel	Grade 0	0	Yes	5.5	Female	Intact	0	7.4	0	0	1	32	38	1.19	9	0.62	0.62	1.02	0.06
Pomeranian	Grade 0	0	Yes	3.5	Male	Intact	0	3.5	0	0	0	30	27	0.9	13	0.64	0.49	0.8	0.33
Pomeranian	Grade 0	0	Yes	1.6	Male	Intact	0	2.2	0	0	0	23.5	21	0.89	13.5	0.59	0.45	0.83	0.27
Pomeranian	Grade 1	1	Yes	3.5	Male	Intact	0	3.2	1	0	0	27	23	0.85	14	0.73	0.5	0.87	0.26
Chihuahua	Grade 0	0	No	4	Female	Neutered	0	2.6	0	0	1	24	25	1.04	12	0.64	0.51	0.8	0.29
Chihuahua	Grade 0	0	No	3.3	Male	Neutered	0	3	0	0	1	26	26	1	15.5	0.66	0.51	0.81	0.31
Chihuahua	Grade 0	0	No	3.3	Male	Neutered	0	3.8	0	0	0	25.5	29	1.14	16	0.63	0.52	0.75	0.38
Pekingese	Grade 2	1	No	3.9	Male	Neutered	1	6.5	1	1	1	26	29	1.12	13	0.73	0.44	1.09	0.07
Pomeranian	Grade 0	0	Yes	6.7	Male	Intact	0	1.9	0	0	0	25	22.5	0.9	11	0.71	0.47	0.75	0.35
Pomeranian	Grade 0	0	Yes	2.6	Male	Intact	0	2	0	0	0	28	21	0.75	12	0.63	0.52	0.76	0.39
Pomeranian	Grade 0	0	Yes	2	Male	Intact	0	1.7	0	0	0	24	22	0.92	13	0.62	0.45	0.82	0.33
Cavalier King Charles Spaniel	Grade 0	0	Yes	7.4	Male	Neutered	0	9.5	0	0	1	37	40	1.08	22	0.58	0.49		0.25
Boxer	Grade 0	0	Yes	5.7	Male	Neutered	0	26.4	1	0	0	66	52	0.79	40	0.52	0.52	0.8	0.24
Griffon Bruxellois	Grade 1	1	Yes	10.3	Female	Neutered	1	4.6	1	0	1	31	27	0.87	13.5	0.61	0.44	0.9	0.07
Dogue de Bordeaux	Grade 1	1	Yes	6	Female	Neutered	1	47.7	1	1	0	64	66	1.03	36	0.61	0.54	0.76	0.21
Boxer	Grade 0	0	Yes	1.3	Male	Intact	0	27.6	0	0	0	67	53	0.79	15	0.61	0.45	0.77	0.26
Pomeranian	Grade 1	1	Yes	6.3	Male	Intact	0	4.7	0	0	0	32	26	0.81	16	0.58	0.46	0.89	0.3
Boxer	Grade 0	0	Yes	3.3	Female	Intact	0	22.6	1	0	0	62	47	0.76	7	0.6	0.5	0.76	0.24
Cavalier King Charles Spaniel	Grade 1	1	No	9.8	Female	Neutered	0	6.9	0	0	0	36	38	1.06	18.5	0.61	0.51	0.83	0.28
Cavalier King Charles Spaniel	Grade 1	1	No	8.3	Male	Neutered	0	9.5	0	0	1	36.5	36	0.99	22	0.52	0.51	0.84	0.38
Cavalier King Charles Spaniel	Grade 0	0	No	9.8	Female	Neutered	0	8.6	1	1	1	35	37	1.06	23	0.6	0.47	0.81	0.26
Griffon Bruxellois	Grade 1	1	Yes	9.6	Female	Neutered	1	4.1	1	1	1	31	26	0.84	13.5	0.67	0.44	1.28	0.09
Griffon Bruxellois	Grade 1	1	Yes	4.5	Male	Intact	1	5.8	0	0	1	37	28	0.76	15	0.59	0.42	1.18	0.08
Cavalier King Charles Spaniel	Grade 0	0	Yes	1.7	Male	Neutered	0	9	0	0	0	41	40	0.98	23	0.59	0.49	0.75	0.25
Pomeranian	Grade 1	1	Yes	7.5	Female	Neutered	0	2.9	0	0	1	28	22	0.79	12	0.54	0.43	0.82	0.3
Maltese Terrier	Grade 0	0	Yes	6.3	Female	Intact	0	5.1	0	0	0	28	31	1.11	16	0.6	0.52		0.43
Cavalier King Charles Spaniel	Grade 0	0	No	10.7	Female	Neutered	0	9.4	0	0	1	38	38	1	24	0.62	1.82	0.72	0.34
Pomeranian	Grade 0	0	Yes	13.7	Female	Intact	0	1.6	0	0	0	25	21	0.84	12	0.86	0.5	0.77	0.33
Pomeranian	Grade 0	0	Yes	6.4	Female	Intact	0	2.6	0	0	0	27	23	0.85	10.5	0.6	0.44	0.75	0.34
Pomeranian	Grade 0	0	Yes	5.4	Female	Intact	0	1.7	0	0	0	24	18	0.75	12	0.63	0.53	0.81	0.32
Pomeranian	Grade 0	0	Yes	5.3	Female	Intact	0	2.7	0	0	0	28	23	0.82	12	0.63	0.48	0.78	0.36
Pomeranian	Grade 0	0	Yes	4.7	Female	Intact	0	2	0	0	0	28	21	0.75	12.5	0.61	0.51	0.85	0.47
Pomeranian	Grade 0	0	Yes	4	Female	Intact	0	2	0	0	0	25	18	0.72	12	0.64	0.49	0.8	0.32
Pomeranian	Grade 0	0	Yes	3.3	Female	Intact	0	2.1	0	0	0	25	21	0.84	12	0.67	0.54	0.76	0.39
Pomeranian	Grade 0	0	Yes	2.6	Female	Intact	0	2.4	0	0	0	28	27	0.96	12	0.68	0.42	0.78	0.35
Boston Terrier	Grade 2	1	Yes	5.8	Male	Neutered	1	11.9	0	1	1	39	28	0.7	5	0.6	0.56	0.99	0.1
Pomeranian	Grade 0	0	Yes	2	Female	Intact	0	1.9	0	0	0	25	20	0.8	12	0.65	0.51	0.72	0.41
Pomeranian	Grade 0	0	Yes	5.7	Female	Intact	0	2.7	0	0	0	26	23	0.88	13	0.6	0.45	0.77	0.36
Cavalier King Charles Spaniel	Grade 0	0	No	6.3	Male	Neutered	0	8	0	0	0	37	37.5	1.01	21	0.57	0.44	0.81	0.29
Shih Tzu	Grade 0	0	Yes	8.8	Female	Neutered	0	6.8	0	0	1	29	34	1.17	20	0.62	0.5		0.17
Cavalier King Charles Spaniel	Grade 2	1	No	3.8	Female	Intact	1	9.3	0	0	0	34	39	1.15	20	0.63	0.47	0.81	0.24
Boston Terrier	Grade 0	0	Yes	1.2	Male	Intact	0	11	0	0	1	42	36	0.9	7	0.6	0.5	0.87	0.22
Chihuahua	Grade 1	1	Yes	2.5	Female	Intact	0	2.2	0	0	1	23	23	1	14	0.62	0.53	0.95	0.21
Chihuahua	Grade 1	1	Yes	3.5	Female	Intact	0	2.9	0	0	1	23	24	1.04	14	0.62	0.55	0.84	0.25
Chihuahua	Grade 0	0	Yes	3.5	Female	Intact	0	2.9	0	0	1	23	26	1.13	14	0.66	0.54	0.9	0.29
Pomeranian	Grade 0	0	No	7.3	Female	Intact	0	5.6	0	0	0	34	30	0.88	16	0.59	0.47		0.55
Boston Terrier	Grade 2	1	No	2.2	Male	Intact	0	13.5	1	0	1	43	41	1	13	0.7	0.48	1.12	0.15
Boston Terrier	Grade 2	1	Yes	2	Female	Intact	0	7.5	1	1	1	40	31	0.8	5	0.6	0.55	1	0.12
Boston Terrier	Grade 2	1	Yes	7	Male	Intact	0	7.4	2	1	1	38	27	0.7	2	0.7	0.58	1.05	0.09
Boston Terrier	Grade 1	1	Yes	1.2	Female	Intact	0	8.2	2	0	1	39	32	0.8	4	0.6	0.55	1.2	0.09
Boston Terrier	Grade 2	1	Yes	7.7	Female	Neutered	1	7	2	0	1	33	26	0.8	0	0.6	0.56	1.07	0.06
Boston Terrier	Grade 1	1	Yes	1.1	Male	Intact	0	8.9	2	1	1	43	33	0.8	2	0.7	0.52	1.09	0.15
Boston Terrier	Grade 0	0	Yes	1.5	Male	Intact	0	8.9	2	0	0	37	34	0.9	4	0.6	0.52	0.95	0.17
Boston Terrier	Grade 0	0	Yes	7	Male	Neutered	0	11.6	1	0	1	43	35	0.8	1	0.6	0.51	0.93	0.16
Boston Terrier	Grade 0	0	Yes	1.1	Female	Intact	0	7.3	2	0	1	38	34	0.9	2	0.6	0.55	0.95	0.18
Boston Terrier	Grade 1	1	Yes	7.8	Male	Intact	0	7	2	0	1	39	30	0.8	4.5	0.6	0.56	0.9	0.09
Boston Terrier	Grade 0	0	Yes	4	Male	Neutered	0	7.4	1	1	1	39	30	0.8	6	0.6	0.65	0.93	0.11
Boston Terrier	Grade 1	1	Yes	6.5	Female	Neutered	0	6.8	2	1	0	37	29	0.8	1.5	0.6		1.01	0.13
Boston Terrier	Grade 1	1	Yes	5.4	Female	Intact	0	7.3	1	0	1	39	28	0.7	0.5	0.6	0.52	1.06
Boston Terrier	Grade 1	1	Yes	2.3	Female	Intact	0	7.8	2	0	1	38	28	0.7	1	0.6	0.5	0.93	0.13
Boston Terrier	Grade 1	1	Yes	4.5	Female	Neutered	0	10.9	1	0	1	40	33	0.8	3	0.6	0.54	1.01	0.11
Boston Terrier	Grade 2	1	Yes	8.4	Female	Neutered	0	5.2	2	0	1	33	24	0.7	0	0.6	0.56	1.08	0.11
Boston Terrier	Grade 1	1	Yes	6	Female	Neutered	1	7	2	0	0	34	30	0.9	1.5	0.7	0.55	0.89	0.14
Boston Terrier	Grade 1	1	Yes	2	Female	Neutered	1	10.7	1	0	0						0.56		0.14
Boston Terrier	Grade 0	0	Yes	1.1	Female	Neutered	0	7	1	0	1	37	30	0.8	3	0.6	0.5	0.95	0.15
Boston Terrier	Grade 0	0	Yes	5.1	Male	Neutered	0	5.9	2	1	0	39	25	0.6	3	0.6	0.55	0.96	0.09
Boston Terrier	Grade 1	1	Yes	9.3	Female	Neutered	0	8.2	2	0	1	38	30	0.8	2	0.6	0.52		0.12
Boston Terrier	Grade 2	1	No	3.4	Male	Intact	0	13.6		1	1	47	43	0.9	4	0.7	0.51	1	0.13
Boston Terrier	Grade 1	1	Yes	7.8	Female	Neutered	1	7.8	1	0	1	36	28	0.8	2	0.6	0.59	1.01	0.14
Boston Terrier	Grade 2	1	Yes	5.8	Female	Neutered	1	5.2	2	0	1	32	26	0.8	0.5	0.7	0.6	0.95	0.08
Boston Terrier	Grade 1	1	Yes	1.4	Female	Intact	0	6.3	0	0	1	34	29	0.9	0.5	0.7	0.51	0.98	0.14
Boston Terrier	Grade 0	0	Yes	1.4	Female	Intact	0	6.8	1	0	0	36	29	0.8	0	0.7	0.52	0.95	0.16
Boston Terrier	Grade 2	1	Yes	4.4	Male	Intact	0	9.4	2	0	0	42	29	0.7	1	0.7		1.06	0.15
Boston Terrier	Grade 2	1	Yes	6.8	Female	Neutered	1	8.7	3	0	1	37	32	0.9	0.5	0.7	0.58	0.96	0.15
Boston Terrier	Grade 1	1	Yes	2.6	Female	Intact	0	5.1	2	0	0						0.55
Maltese Terrier	Grade 0	0	Yes	12.5	Male	Intact	0	4.8	0	0	0	27	26	0.96	16	0.62	0.44		0.45
Maltese Terrier	Grade 0	0	Yes	10	Female	Neutered	0	3.9	0	0	0	25	26	1.04	15	0.65	0.52		0.43
Maltese Terrier	Grade 0	0	Yes	7	Male	Intact	0	3.5	0	0	0	24	30	1.25	16	0.72	0.46		0.5
Maltese Terrier	Grade 0	0	Yes	7	Male	Intact	0	3.9	0	0	0	30	27	0.9	16.5	0.5	0.48		0.47
Maltese Terrier	Grade 0	0	Yes	7	Female	Neutered	0	4.5	0	0	0	25	29	1.16	17	0.61	0.56		0.39
Boston Terrier	Grade 0	0	Yes	1.2	Female	Intact	0	7.8	1	0	1	38	36	0.9	7	0.6	0.58	1	0.16
Boston Terrier	Grade 0	0	Yes	2.5	Female	Neutered	0	8.2	1	0	1	38	32	0.8	6	0.6		0.92
Boston Terrier	Grade 0	0	Yes	2	Male	Intact	0	7.9	1	0	0	44	35	0.8	3	0.6	0.56	0.95	0.11
Boston Terrier	Grade 2	1	Yes	1.8	Female	Intact	0	7.1	2	0	1	37.5	31	0.8	1	0.6	0.47	0.95
Boston Terrier	Grade 0	0	Yes	1.8	Female	Neutered	0	8.4	2	0	1	40	31.5	0.8	3	0.5	0.56	0.96	0.19
Cavalier King Charles Spaniel	Grade 0	0	Yes	2.5	Female	Intact	1	10.2	0	0	1	32	36	1.13	20	0.56	0.52		0.33
Cavalier King Charles Spaniel	Grade 1	1	Yes	4.5	Female	Intact	1	10.5	0	0	1	34	39	1.15	21	0.62	0.48		0.33
Japanese Chin	Grade 2	1	Yes		Female	Intact	0	2.5	2	1	1	26	22		12
Boston Terrier	Grade 0	0	Yes	6.4	Male	Intact	0	6.9	2	1	1	35	27	0.8	0.5	0.6	0.52	0.97	0.13
Boston Terrier	Grade 1	1	Yes	2.5	Male	Intact	0	7.3	3	0	0	37.5	28.5	0.8	3	0.6	0.54	0.97	0.12
Chihuahua	Grade 2	1	No	9	Male	Neutered	1	5.9	0	0	1	25	34	1.36	17	0.64	0.39		0.31
Boston Terrier	Grade 1	1	No	6.3	Male	Intact	0	5.2	1	1	1	33	26	0.8	3	0.8	0.59	1.09	0.07
Boston Terrier	Grade 1	1	No	4.7	Male	Neutered	1	13.7	1	1	1	42	40	1	5	0.6	0.52	0.93	0.16
Shih Tzu	Grade 0	0	Yes	5.8	Female	Neutered	0	7.7	0	0	1	34	36	1.06	16	0.62	0.47		0.27
Boston Terrier	Grade 1	1	Yes	2.4	Female	Intact	1	8.4	1	0	1	36	30	0.8	4	0.6	0.51	0.98
Boston Terrier	Grade 1	1	Yes	2	Female	Intact	0	6.8	2	1	1	34	27	0.8	4	0.6		0.91
Boston Terrier	Grade 2	1	Yes	2.3	Female	Intact	0	5.9	3	0	1	34.5	29.5	0.9	6.5	0.6	0.55
Boston Terrier	Grade 2	1	Yes	3.5	Female	Intact	0	7.6	2	0	1	35	28	0.8	0.1	0.6	0.5	0.95
Boston Terrier	Grade 0	0	Yes	1.1	Female	Intact	0	7	1	0	1	37	31	0.8	5	0.6	0.57	0.94	0.19
Boston Terrier	Grade 1	1	Yes	2.5	Female	Intact	0	7.4	2	0	1	37	29	0.8	4	0.6	0.53	0.89
Boston Terrier	Grade 0	0	Yes	1.6	Female	Intact	0	9.4	0	0	0	42	36	0.9	6	0.6	0.52	1.03	0.21
Boston Terrier	Grade 2	1	Yes	1.5	Female	Neutered	0	6.5	2	0	0	34	29	0.9	3	0.7	0.54	1.04	0.12
Boston Terrier	Grade 2	1	Yes	8.5	Female	Neutered	1	6	2	0	1	30	27.5	0.9	1.5	0.6	0.56	0.96	0.11
Boston Terrier	Grade 1	1	Yes	5.5	Female	Intact	0	5	2	0	1	30.5	27	0.9	0.5	0.6	0.54	1.04	0.13
Boston Terrier	Grade 1	1	Yes	3	Male	Intact	0	10.7	2	0	1	39	36	0.9	4	0.7	0.54	0.92
Boston Terrier	Grade 1	1	Yes	1.2	Male	Intact	0	9.9	1	1	1	44	35	0.8	7	0.6	0.52	1.19	0.15
Boston Terrier	Grade 1	1		9.9	Female	Neutered	1	9.3	3	0	0	37	36	1	5	0.7	0.49	0.97	0.1
Boston Terrier	Grade 1	1	Yes	1.8	Female	Neutered	0	8.3	1	0	1	38	31	0.8	4	0.5	0.57	1	0.16
Cavalier King Charles Spaniel	Grade 0	0	Yes	7.5	Female	Intact	0	10.2	0	0	1	39	38	0.97	23	0.66	0.5		0.42
Maltese Terrier	Grade 0	0	Yes	9.1	Male	Intact	0	5.1	0	0	0	29	33	1.14	14	0.62	0.54		0.37
Cavalier King Charles Spaniel	Grade 1	1	Yes	6.8	Female	Neutered	1	9.9	0	0	1	32	36	1.13	30	0.65	0.51		0.28
Cavalier King Charles Spaniel	Grade 0	0	Yes	10.6	Male	Intact	0	10.9	0	0	0	38	35	0.92	19	0.58	0.48		0.31
Cavalier King Charles Spaniel	Grade 0	0	Yes	3.3	Male	Intact	0	9.9	0	0	0	38	39	1.03	22	0.66	0.5		0.25
Cavalier King Charles Spaniel	Grade 0	0	Yes	1.1	Male	Intact		8	0	0	0	37	37	1	24.5	0.65	0.46		0.28
Cavalier King Charles Spaniel	Grade 0	0	Yes	11.6	Female	Intact	0	6.3	0	0	1	34	32	0.94	21	0.58	0.48		0.32
Cavalier King Charles Spaniel	Grade 1	1	Yes	3.9	Female	Intact	0	9.1	0	0	1	40	36	0.9	23	0.62	0.5		0.3
Cavalier King Charles Spaniel	Grade 0	0	Yes	4	Female	Intact	1	8.2	0	0	1	31	38	1.23	21	0.57	0.51		0.28
Cavalier King Charles Spaniel	Grade 0	0	Yes	3.1	Female	Intact	1	8.1	0	0	1	35	30	0.86	20	0.63	0.48		0.29
Cavalier King Charles Spaniel	Grade 0	0	Yes	1.8	Female	Intact	0	8.4	0	0	0	36	35	0.97	24	0.62	0.48		0.27
Pomeranian	Grade 0	0	Yes	1.8	Female	Intact	0	2.8	0	0	0	26	21	0.81	12	0.57	0.46		0.29
Pomeranian	Grade 0	0	Yes	3.4	Female	Intact	0	2.6	0	0	0	27	20	0.74	11	0.79	0.46		0.33
Cavalier King Charles Spaniel	Grade 0	0	Yes	2.8	Female	Intact	0	6.9	0	0	0	35	35	1	22	0.59	0.46		0.2
Cavalier King Charles Spaniel	Grade 0	0	Yes	5.9	Female	Intact	0	8.2	0	0	1	37	35	0.95	22	0.59	0.48		0.33
Cavalier King Charles Spaniel	Grade 1	1	Yes	1.9	Female	Intact	1	7.5	1	0	1	34	35	1.03	23	0.62
Cavalier King Charles Spaniel	Grade 0	0	Yes	2.2	Female	Intact	0	8.9	0	0	0	37	38	1.03	20	0.58	0.5		0.27
Cavalier King Charles Spaniel	Grade 1	1	Yes	1.1	Female	Intact	0	7.9	1	0	1	35	36	1.03	22	0.6	0.49		0.22
Pomeranian	Grade 0	0	Yes	5.6	Female	Intact	0	2.5	0	0	0	25	21	0.84	6	0.64	0.5		0.27
Cavalier King Charles Spaniel	Grade 1	1	Yes	9.1	Female	Neutered	1	9.5	1	0	1	35	33	0.94	22	0.67	0.46
Maltese Terrier	Grade 0	0	Yes	5	Male	Neutered	1	7.4	0	0	0	29	35	1.21	18	0.64	0.5		0.36
Maltese Terrier	Grade 0	0	Yes	5	Female	Neutered	1	5.3	0	0	0	27	28	1.04	15	0.63	0.47		0.45
Cavalier King Charles Spaniel	Grade 1	1	Yes	9.1	Male	Neutered	1	10.4	0	0	1	32	40	1.25	22	0.67	0.52		0.21
Boston Terrier	Grade 0	0	No	6.2	Male	Neutered	1	9.7	0	0	0	38	31	0.8	2	0.6	0.59	0.95	0.13
Boston Terrier	Grade 1	1	No	10	Female	Neutered	0	8	1	0	1	39	32	0.8	1	0.7	0.57	1.15	0.09
Affenpinscher	Grade 2	1	Yes	8.4	Male	Neutered	1	8.3	0	0	0	31	32	1.03	14	0.52	0.44	1	0.2
Affenpinscher	Grade 2	1	No	4.8	Female	Neutered	1	6.4	1	0	0	29	26	0.9	16	0.57	0.56		0.19
Boston Terrier	Grade 0	0	Yes	5	Female	Intact	0	6	1	0	1	35	26	0.7	6	0.6	0.58	0.99	0.09
Shih Tzu	Grade 0	0	Yes	9.4	Male	Neutered	1	10.7	1	1	1	33	37	1.12	21	0.61	0.54		0.22
Boston Terrier	Grade 1	1	Yes	1.8	Female	Intact	0	7.4	2	1	0	36	32	0.9	7	0.7	0.55	0.88	0.1
Boxer	Grade 0	0	Yes	6	Male	Neutered	0	28	1	0	0	64	55	0.86	37	0.55	0.46	0.85	0.23
Boxer	Grade 0	0	Yes	9.5	Female	Neutered	1	32.3	0	1	0	56	54	0.96	33	0.56	0.49	0.72	0.14
Cavalier King Charles Spaniel	Grade 0	0	Yes	7.6	Male	Neutered	1	14.7	0	0	1	41	45	1.1	24	0.58	0.47		0.24
Boxer	Grade 0	0	Yes	3.9	Female	Intact	1	35.2	0	1	0	65	49	0.75	37	0.56	0.49	0.8	0.24
Boston Terrier	Grade 0	0	No	5.9	Female	Neutered	0	7	1	0	0	32	34	1.1	6	0.7	0.59	1	0.13
Boston Terrier	Grade 2	1	No	7.4	Female	Neutered	0	8.4	1	0	1	38	37	1	2	0.7	0.54	0.95	0.15
Shih Tzu	Grade 1	1		9.1	Female	Intact	1	5.8	0	0	0	28	37	1.32	15	0.63	0.48		0.23
Shih Tzu	Grade 1	1		6.5	Male	Neutered	0	4.3	1	0	0	26	26	1	13.5	0.63
Shih Tzu	Grade 2	1		6	Female	Intact	1	5	1	0	0	27	28	1.04	13	0.65	0.48		0.19
Shih Tzu	Grade 2	1		6.8	Female	Intact	0	4.9	1	0	0	26.5	30	1.13	16	0.64	0.52		0.22
Shih Tzu	Grade 1	1		8.3	Male	Intact	0	5.2	0	0	0	26	31	1.19	13	0.65			0.13
Shih Tzu	Grade 1	1		5.8	Male	Intact	0	4.7	0	0	0	26	26	1	12	0.67	0.49		0.17
Shih Tzu	Grade 0	0		12	Female	Neutered	0	7	0	0	0	32	34	1.06	17.5	0.63	0.46		0.25
Shih Tzu	Grade 0	0		9	Male		1	10.7	0	0	0	32	40	1.25	17	0.64	0.49		0.22
Shih Tzu	Grade 0	0		4	Female	Intact	0	3.8	0	0	0	24.5	27	1.1	14	0.64	0.53		0.21
Shih Tzu	Grade 1	1		5.8	Female		0	3.8	0	0	0	24.5	27	1.1	14	0.64			0.14
Shih Tzu	Grade 2	1		7.2	Female		1	3.1	1	0	0	23	24	1.04	12	0.66	0.52		0.15
Shih Tzu	Grade 2	1		7.2	Female	Intact	1	2.4	0	0	0	23	22	0.96	12	0.67			0.09
Shih Tzu	Grade 0	0	No	9.3	Male	Neutered	1	7.1	0	0	1	31	34	1.1	16	0.66	0.5		0.18
Pomeranian	Grade 0	0	Yes	1.2	Female	Intact	0	2.3	0	0	0	23	20	0.87	13	0.75	0.42		0.3
Pomeranian	Grade 0	0	Yes	4	Female	Intact	0	2.2	1	0	0	27	20	0.74	9	0.58	0.46		0.34
Pomeranian	Grade 0	0	Yes	5.6	Female	Intact	0	2.5	0	0	0	24	21	0.88	23.3	0.59	0.48		0.29
Pomeranian	Grade 1	1	Yes	1.8	Female	Intact	0	2.1	0	0	0	26	20	0.77	10	0.78	0.41		0.28
Pomeranian	Grade 0	0	Yes	1	Male	Intact	0	2.5	1	0	0	26	20	0.77	13	0.64	0.47		0.29
Pomeranian	Grade 0	0	Yes	1.4	Male	Intact	1	2.3	0	0	0	24	24	1	11	0.62	0.43		0.32
Pomeranian	Grade 0	0	Yes	2.5	Female	Intact	0	2.7	0	0	0	26	17	0.65	12	0.59	0.49		0.31
Pomeranian	Grade 0	0	Yes	3	Male	Intact	0	2.1	1	0	0	27	21	0.78	12	0.62	0.46		0.29
Pomeranian	Grade 0	0	Yes	1	Male	Intact	0	2.3	0	0	0	26	20	0.77	13	0.61	0.4		0.22
Pomeranian	Grade 0	0	Yes	4	Male	Intact	0	1.6	0	0	0	25	21	0.84	11	0.75	0.43		0.22
Pomeranian	Grade 0	0	Yes	5.3	Female	Intact	0	2.5	0	0	0	29	23	0.79	11	0.69	0.37		0.26
Pomeranian	Grade 0	0	Yes	1.2	Female	Intact	0	2.1	0	0	0	25	21	0.84	12	0.6	0.46		0.32
Chihuahua	Grade 2	1	Yes	8.2	Male	Neutered	1	4	0	0	0	24	29	1.21	13	0.62	0.53		0.18
Shih Tzu	Grade 1	1		9.1	Female	Intact	1	8.9	1	0	0	28	31	1.11	16	0.64
Shih Tzu	Grade 2	1		8.9	Female		1	4.7	1	0	0	26	31	1.19	15	0.67
Shih Tzu	Grade 0	0		8.5	Female	Intact	1	5.3	1	0	0	27	30	1.11	14	0.66			0.18
Pomeranian	Grade 1	1	Yes	7	Male	Intact	0	2.6	0	0	0	27	22	0.81	11	0.69	0.45		0.29
Pomeranian	Grade 0	0	Yes	5.3	Female	Intact	0	1.8	0	0	0	27	20	0.74	11	0.67	0.48		0.26
Boxer	Grade 0	0	Yes	1.8	Female	Neutered	0	21.6	0	0	0	60	50	0.83	35	0.55
Japanese Chin	Grade 2	1	Yes	3	Female	Intact	0	3.6	2	1	1	30	27	0.9	15	0.62	0.6		0.06
Japanese Chin	Grade 2	1	Yes	1.7	Male	Intact	0	2.6	2	1	1	27	23	0.85	15	0.67	0.52		0.03
Japanese Chin	Grade 0	0		3			0	6.3	1	0	0	35	35	1	19	0.58	0.53		0.16
Japanese Chin	Grade 2	1	Yes	9.4	Male	Intact	0	3.6	2	1	1	32	23	0.72	15	0.69	0.53		0.06
Japanese Chin	Grade 2	1		1.4	Male	Intact	0	3.9	2	0	1	33	26	0.79	14	0.65	0.57		0.06
Japanese Chin	Grade 1	1	Yes	4	Male	Intact	0	3.6	2	1	1	33	26	0.79	15	0.61	0.5		0.02
Japanese Chin	Grade 0	0	Yes	1.8	Female	Intact	0	1.9	1	1	1	27	21	0.78	15	0.64	0.5		0.07
Japanese Chin	Grade 1	1	Yes	1.1	Male	Intact	0	2.7	2	1	1	29	21	0.72	15	0.74	0.51		0.05
Pekingese	Grade 2	1	Yes	10.8	Female	Neutered	0	5.4	2	1	1	22	30	1.36	14	0.71	0.61		0.07
Shih Tzu	Grade 0	0	Yes	11	Male	Intact	0	7.7	1	0	0	29	33	1.14	19	0.6	0.56		0.26
Pekingese	Grade 2	1	Yes	12.8	Female	Neutered	1	6.5	2	1	1	23	32	1.39	16	0.64	0.61		0.1
Staffordshire Bull Terrier	Grade 0	0	Yes	13.3	Female	Neutered	0	16.1	0	0	0	49	44	0.9	25	0.59	0.54	0.73	0.41
Staffordshire Bull Terrier	Grade 0	0	Yes	8.6	Male	Intact	0	17.5	0	0	0	49	38	0.78	25	0.66	0.53	0.71	0.36
Staffordshire Bull Terrier	Grade 0	0	Yes	6.4	Female	Neutered	0	15.1	0	0	0	46	37	0.8	26	0.65	0.54	0.73	0.42
Staffordshire Bull Terrier	Grade 0	0	Yes	1.8	Female	Intact	0	14.3	0	0	0	44	35	0.8	21	0.64	0.59	0.78	0.34
Maltese Terrier	Grade 0	0	No	1.7	Male	Intact	0	5	0	0	0	30	30	1	18	0.62	0.56		0.5
Pekingese	Grade 2	1	Yes	5.4	Male	Intact	0	6.3	2	1	1	23	30	1.3	16	0.72	0.55		0.09
Pekingese	Grade 2	1	Yes	2.6	Female	Intact	0	4.5	2	1	1	22	30	1.36	13	0.69			0.06
Boston Terrier	Grade 0	0	Yes	2	Male	Intact	0	7.5	2	0	1	36	27	0.8	2	0.7
Staffordshire Bull Terrier	Grade 0	0	Yes	1.8	Female	Intact	0	13.4	0	0	0	41	36	0.88	22	0.65	0.47	0.79	0.39
Staffordshire Bull Terrier	Grade 1	1	Yes	6.1	Female	Neutered	0	16	1	0	0	48	39	0.81	22	0.62	0.45	0.78	0.33
Chihuahua	Grade 0	0	Yes	10.1	Female	Neutered	1	4	0	0	0	26	30	1.15	14	0.66	0.44		0.33
Boston Terrier	Grade 2	1	Yes	3	Male	Intact	0	11	2	0	1	43	35	0.8	4	0.6	0.58	0.98	0.12
Boston Terrier	Grade 0	0	Yes	2	Male	Intact	0	9.6	2	0	0	42	33	0.8	2	0.6	0.61	0.98	0.12
Boston Terrier	Grade 2	1	No	7	Female	Neutered	1	7.6	2	0	1	38	29	0.8	5	0.6	0.53	0.81	0.12
Staffordshire Bull Terrier	Grade 1	1	Yes	8.7	Male	Intact	0	16.4	0	0	0	46	36	0.78	25	0.64	0.52	0.7	0.43
Staffordshire Bull Terrier	Grade 0	0	Yes	1.8	Female	Intact	0	13.5	0	0	0	42	35	0.83	23	0.62	0.46	0.74	0.44
Maltese Terrier	Grade 0	0	Yes	6.3	Female	Intact	0	3.7	0	0	0	25	26	1.04	14	0.58	0.53		0.39
Staffordshire Bull Terrier	Grade 0	0	Yes		Male	Intact	0	16.1	0	0	0	45	34		27
Pomeranian	Grade 0	0	Yes	4	Female	Intact	0	2.2	1	0	0	25	21	0.84	13	0.65
Pomeranian	Grade 0	0	Yes	11	Female	Neutered	0	3.7	0	0	0	29	26	0.9	14	0.78
Pomeranian	Grade 1	1	Yes	6	Female	Intact	0	2.8	1	0	0	24	19	0.79	12	0.59
Japanese Chin	Grade 2	1	Yes	5.7	Female	Neutered	1	6.8	2	1	0	30	29	0.97	17	0.64	0.51		0.09
Staffordshire Bull Terrier	Grade 0	0	Yes	3.3	Female	Intact	0	14.3	0	0	0	47	36	0.77	24	0.63	0.5	0.76	0.38
Staffordshire Bull Terrier	Grade 0	0	Yes		Male	Intact	0	15.6	0	0	0	45	41		22
Staffordshire Bull Terrier	Grade 0	0	Yes		Male	Intact	0	16.7	0	0	0	45	38		25
Staffordshire Bull Terrier	Grade 0	0	Yes	2.7	Female	Intact	0	14.1	0	0	0	42	39		23
Staffordshire Bull Terrier	Grade 0	0					0	21.8	0	0	0	53	41		27
Staffordshire Bull Terrier	Grade 1	1	Yes	9.7	Male	Intact	0	19	0	1	0	47	41.5	0.88	24	0.71	0.5	0.77	0.32
Staffordshire Bull Terrier	Grade 0	0	Yes	1.8	Female	Intact	0	13.9	0	0	0	42.5	41	0.96	23	0.65	0.49	0.79	0.4
Staffordshire Bull Terrier	Grade 0	0	Yes	4	Male	Intact	0	17.4	1	0	0	47	39	0.83	25	0.68	0.54	0.76	0.37
Staffordshire Bull Terrier	Grade 0	0	Yes	1.7	Female	Intact	0	14.8	0	0	0	44	36	0.82	25	0.66	0.46	0.82	0.38
Staffordshire Bull Terrier	Grade 0	0	Yes	3.2	Female	Neutered	0	14.5	0	0	0	42	38	0.9	26	0.65	0.45	0.76	0.39
Staffordshire Bull Terrier	Grade 0	0	Yes	9.5	Female	Neutered	0	15	0	0	0	43	37	0.86	20	0.63	0.48	0.67	0.44
Staffordshire Bull Terrier	Grade 0	0	Yes	6.5	Female	Neutered	1	18.2	0	0	0	45	38	0.84	28	0.65	0.48	0.68	0.42
Staffordshire Bull Terrier	Grade 0	0	Yes	1.6	Female	Intact	0	15.9	0	0	0	46	38	0.83	24	0.62	0.45	0.79	0.38
Staffordshire Bull Terrier	Grade 0	0	Yes		Male	Intact	0	16.8	0	0	0	48	37	0.77	23	0.6	0.51	0.72	0.41
Staffordshire Bull Terrier	Grade 0	0	Yes	11.3	Female	Neutered	0	13.8	1	0	0	40	39	0.98	24	0.67	0.46		0.3
Staffordshire Bull Terrier	Grade 0	0	Yes	6.6	Male	Intact	0	17.2	0	0	0	45	36	0.8	28	0.68	0.45	0.79	0.42
Japanese Chin	Grade 2	1			Male	Neutered	0	4.5	0	0	1	29	30
Boston Terrier	Grade 2	1		2	Female	Intact	0	7.4	3	0	1	37	33	0.9	0.5	0.5	0.61	0.94	0.1
Shih Tzu	Grade 0	0	No	8	Female	Neutered	0	6.7	0	0	1	32	34	1.06	18	0.61	0.46		0.27
Staffordshire Bull Terrier	Grade 0	0	Yes	1.2	Female	Intact	0	13.7	0	0	0	45	36	0.8	25	0.65	0.47	0.71	0.41
Cavalier King Charles Spaniel	Grade 0	0	Yes	13.8	Male	Neutered	0	11.2	0	0	0	38	43	1.13	22	0.62	0.49		0.28
Griffon Bruxellois	Grade 2	1	No	6.3	Female	Neutered	1	5.8	1	0	0	33	27	0.82	15	0.57			0.1
Griffon Bruxellois	Grade 1	1		5	Male	Neutered	1	8	1	0	1	34	28	0.82	16	0.56	0.52		0.08
Griffon Bruxellois	Grade 1	1	Yes	6.2	Male	Neutered	0	6.5	0	0	1	34	31	0.91	16	0.58	0.49		0.16
Staffordshire Bull Terrier	Grade 0	0	Yes	1.7	Male	Intact	0	15.6	0	0	0	50	41	0.82	27	0.72	0.44	0.79	0.41
Staffordshire Bull Terrier	Grade 1	1	Yes	1	Female	Intact	0	18.2	0	0	0	47	36	0.77	27	0.7	0.52	0.8	0.36
Staffordshire Bull Terrier	Grade 0	0	Yes	2.6	Male	Intact	0	18.4	0	0	0	50	36	0.72	29	0.71	0.52	0.71	0.32
Staffordshire Bull Terrier	Grade 2	1	Yes	8	Female	Neutered	1	15.4	0	0	0	47	36	0.77	23	0.65	0.47	0.7	0.43
Staffordshire Bull Terrier	Grade 1	1	Yes	7	Female	Neutered	0	15.3	0	0	0	44	37	0.84	23	0.62	0.49	0.72	0.42
Staffordshire Bull Terrier	Grade 2	1	Yes	7	Female	Neutered	1	18.6	0	0	0	47	39	0.83	25	0.68	0.47	0.78	0.45
Staffordshire Bull Terrier	Grade 0	0	Yes	3	Male	Intact	0	18.9	0	0	0	51	35	0.69	27	0.67	0.47	0.77	0.37
Staffordshire Bull Terrier	Grade 0	0	Yes	1.7	Male	Intact	0	15.4	1	0	0	46	35	0.76	23	0.68	0.48	0.83	0.33
Staffordshire Bull Terrier	Grade 0	0	Yes	2.1	Male	Intact	0	16	0	0	0						0.54	0.75	0.3
Staffordshire Bull Terrier	Grade 0	0	Yes	4	Male	Intact	0	20.6	0	0	0	50	39	0.78	27	0.71	0.46	0.82	0.38
Staffordshire Bull Terrier	Grade 0	0	Yes	1.1	Female	Intact	0	14.2	0	0	0	42	33	0.79	23	0.67	0.52	0.77	0.34
Staffordshire Bull Terrier	Grade 0	0	Yes	2.4	Female	Intact	0	14.5	0	0	0	43	36	0.84	22	0.66	0.53	0.81	0.29
Staffordshire Bull Terrier	Grade 1	1	Yes	1.9	Male	Intact	0	17.9	0	0	0	50	39	0.78	25	0.7	0.46	0.87	0.46
Staffordshire Bull Terrier	Grade 1	1	Yes		Female	Intact	0	15.5	1	0	0	45	38	0.84	23	0.67	0.51	0.71	0.34
Staffordshire Bull Terrier	Grade 0	0	Yes	1.6	Male	Intact	0	17	0	0	0	48	38	0.79	27	0.73	0.46	0.81	0.37
Staffordshire Bull Terrier	Grade 1	1	Yes	2.6	Female	Intact	0	16.5	0	0	0	49	37	0.76	25	0.65	0.51	0.7	0.4
Staffordshire Bull Terrier	Grade 0	0	Yes	2.2	Female	Intact	0	11.4	1	0	0	47	36	0.77	24	0.65	0.49	0.77	0.35
Staffordshire Bull Terrier	Grade 1	1	Yes		Female	Intact	0	11.3	0	0	0	41	36	0.88	24	0.66	0.5	0.8	0.35
Staffordshire Bull Terrier	Grade 1	1		2			0	15.3	0	0	0	46	38	0.83	25	0.69	0.48	0.8	0.35
Staffordshire Bull Terrier	Grade 0	0	Yes	1.6	Male	Intact	0	16.3	0	0	0	47	36	0.77	26	0.68	0.44	0.81	0.37
Staffordshire Bull Terrier	Grade 0	0	Yes	1.6	Female	Intact	0	16	0	0	0	43	41	0.95	23	0.67	0.47	0.77	0.34
Staffordshire Bull Terrier	Grade 1	1	Yes	1.3	Male	Intact	0	16.6	0	0	0	46	40	0.87	26	0.71	0.45	0.78	0.35
Staffordshire Bull Terrier	Grade 0	0	Yes	2.7	Male	Intact	0	16.3	0	0	0	47	38	0.81	27	0.68	0.46	0.73	0.42
Staffordshire Bull Terrier	Grade 0	0	Yes	2.8	Female	Neutered	0	11.6	0	0	0	42	32.5	0.77	23	0.65	0.49	0.84	0.42
Staffordshire Bull Terrier	Grade 1	1	Yes	4.3	Male	Intact	0	17.3	0	0	0	46	35	0.76	25	0.72	0.43	0.81	0.41
Staffordshire Bull Terrier	Grade 0	0	Yes	1.5	Female	Intact	0	15.3	0	0	0	45	37	0.82	25	0.68	0.53	0.73	0.33
Staffordshire Bull Terrier	Grade 0	0	Yes	1.3	Female	Intact	0	16.4	0	0	0	46	37	0.8	26	0.66	0.47	0.8	0.38
Staffordshire Bull Terrier	Grade 0	0	Yes	2	Male	Intact	0	18.8	0	0	0	50	38	0.76	25	0.67	0.47	0.8	0.4
Staffordshire Bull Terrier	Grade 0	0	Yes	4.7	Male	Intact	0	18.8	0	0	0	49	35	0.71	25	0.7	0.48	0.91	0.38
Staffordshire Bull Terrier	Grade 0	0	Yes	3.5	Female	Intact	0	13.3	0	0	0	40	36	0.9	22	0.69	0.52	0.89	0.37
Staffordshire Bull Terrier	Grade 0	0	Yes	1.3	Female	Intact	0	14.8	0	0	0	44	39	0.89	27	0.7	0.5	0.72	0.41
Staffordshire Bull Terrier	Grade 0	0	Yes	4.7	Male	Intact	0	19	0	0	0	49	36	0.73	26	0.7	0.46	0.88	0.33
Staffordshire Bull Terrier	Grade 0	0	Yes	2.1	Male	Intact	0	20.4	0	0	0	48	37	0.77	29	0.69	0.46	0.7	0.43
Staffordshire Bull Terrier	Grade 1	1	Yes	2.1	Female	Intact	0	14.5	1	0	0	44	35	0.8	21	0.69	0.51	0.82	0.32
Staffordshire Bull Terrier	Grade 0	0	Yes	1.3	Female	Intact	0	14.7	0	0	0	45	37	0.82	26	0.65	0.48	0.74	0.34
Staffordshire Bull Terrier	Grade 1	1	Yes	4.8	Female	Intact	1	15.4	1	0	0	44	37.5	0.85	20	0.64
Staffordshire Bull Terrier	Grade 0	0	Yes	2.8	Male	Intact	0	16.2	0	0	0	47	34	0.72	26	0.71	0.43	0.8	0.35
Staffordshire Bull Terrier	Grade 1	1	Yes		Female	Neutered	0	13.9	0	0	0	39	42	1.08	17	0.68	0.47	0.84	0.32
Staffordshire Bull Terrier	Grade 2	1	Yes	11.5	Male	Neutered	0	19.8	0	0	0	48	41	0.85	24	0.71	0.45	0.75	0.41
Staffordshire Bull Terrier	Grade 1	1	Yes	2.8	Female	Intact	0	14.6	0	0	0	44	38	0.86	23	0.66	0.47	0.78	0.37
Staffordshire Bull Terrier	Grade 2	1	Yes	5	Female	Intact	0	14.4	0	0	0	43	34	0.79	21	0.66	0.49	0.81	0.32
Staffordshire Bull Terrier	Grade 0	0	Yes	10.6	Female	Intact	0	15.3	0	0	0	41	44	1.07	23	0.67	0.53	0.78	0.45
Staffordshire Bull Terrier	Grade 1	1	Yes	1	Female	Intact	0	12.8	1	0	0	45	35	0.78	21	0.7	0.52	0.74	0.33
Staffordshire Bull Terrier	Grade 1	1					0	16.6	0	0	0	46	34	0.74	24	0.68	0.44	0.84	0.33
Staffordshire Bull Terrier	Grade 0	0					0	16.8	1	0	0	50	35.5	0.71	24	0.7	0.52	0.74	0.34
Staffordshire Bull Terrier	Grade 0	0	Yes	1.8	Female	Intact	0	16.5	0	0	0	45	38	0.84	20	0.69	0.48	0.79	0.36
Staffordshire Bull Terrier	Grade 0	0					0	14	0	0	0	45	37	0.82	24	0.67	0.51	0.79	0.35
Staffordshire Bull Terrier	Grade 0	0	Yes	4.5	Male	Intact	0	18.7	0	0	0	49	40	0.82	29	0.69	0.48	0.74	0.41
Staffordshire Bull Terrier	Grade 1	1	Yes		Female	Intact	0	15.9	0	0	0	45	38		23
Staffordshire Bull Terrier	Grade 1	1	Yes	2.7	Female	Intact	0	12.8	0	0	0	47	36	0.77	20	0.63	0.49	0.72	0.4
Staffordshire Bull Terrier	Grade 0	0	Yes	4.5	Female	Intact	0	15	0	0	0	43	35	0.81	25	0.68	0.49	0.86	0.3
Staffordshire Bull Terrier	Grade 0	0	Yes	1.3	Male	Intact	0	17	0	0	0	45	40	0.89	27	0.69	0.48	0.72	0.35
Staffordshire Bull Terrier	Grade 1	1		1			0	14.2	0	0	0	44	34	0.77	22	0.68	0.49	0.73	0.35
Staffordshire Bull Terrier	Grade 1	1	Yes	1.3	Male	Intact	0	15.7	0	0	0	44	40	0.91	25	0.7	0.49	0.7	0.33
Staffordshire Bull Terrier	Grade 0	0	Yes	4.3	Male	Intact	0	17.7	0	0	0	47	41	0.87	29	0.64	0.46	0.75	0.48
Staffordshire Bull Terrier	Grade 0	0	Yes	1.3	Female		0	13.9	0	0	0	43	36	0.84	25	0.69	0.47	0.71	0.41
Staffordshire Bull Terrier	Grade 0	0	Yes	1.3	Female	Intact	0	16	0	0	0	42	39	0.93	27	0.66	0.46	0.75	0.36
Staffordshire Bull Terrier	Grade 1	1	Yes	3.4	Female	Intact	0	15	0	0	0	44	35	0.8	20	0.69	0.52	0.74	0.34
Pekingese	Grade 2	1					0	8	3	1	1	31	31		15
Staffordshire Bull Terrier	Grade 0	0	Yes	6.2	Female	Intact	1	18.2	0	0	0	47	36	0.77	24	0.62	0.48	0.74	0.42
Staffordshire Bull Terrier	Grade 1	1	Yes	4.3	Male	Intact	0	18.4	0	0	0	45	35	0.78	25	0.69	0.51	0.77	0.34
Staffordshire Bull Terrier	Grade 1	1	Yes	3.6	Female	Intact	0	13.3	0	0	0	44	38	0.86	22	0.7	0.55	0.78	0.31
Griffon Bruxellois	Grade 3	1	Yes	7	Female	Intact	0	2.3	2	0	1	27	26	0.96	12	0.63	0.47		0.07
Griffon Bruxellois	Grade 1	1	Yes	13	Male	Neutered	1	7.7	0	0	1	37.5	32	0.85	15	0.55			0.13
Staffordshire Bull Terrier	Grade 0	0	Yes	8.3	Female	Neutered	0	16.5	0	0	0	43	46	1.07	25	0.67	0.49	0.74	0.42
Staffordshire Bull Terrier	Grade 2	1	Yes	4.3	Male	Intact	0	21.2	0	0	0	50	39	0.78	27	0.71	0.5	0.86	0.34
Staffordshire Bull Terrier	Grade 1	1	Yes	4.3	Female	Intact	0	16.3	0	0	0	40	42	1.05	24	0.66	0.47	0.71	0.42
Staffordshire Bull Terrier	Grade 0	0	Yes	3.4	Female	Intact	0	11.9	0	0	0	43	39	0.91	25	0.65	0.51	0.7	0.43
Maltese Terrier	Grade 0	0	Yes	2.3	Female	Neutered	1	5.2	0	0	0	30	29	0.97	15	0.59	0.52		0.44
Chihuahua	Grade 1	1	Yes	11	Female	Neutered	0	2.3	0	0	0	20	24	1.2	10.5	0.66	0.57	0.88	0.21
Chihuahua	Grade 0	0	Yes	6	Female	Neutered	1	2.4	0	0	1	22	26	1.18	9	0.67	0.51	0.95	0.24
Maltese Terrier	Grade 0	0	Yes	1.3	Female	Intact	0	3.8	0	0	0	28	31	1.11	17	0.64	0.53		0.39
Maltese Terrier	Grade 0	0	Yes	7.2	Female	Neutered	0	4.9	0	0	0	28	28	1	14	0.64	0.49		0.39
Maltese Terrier	Grade 0	0	Yes	1.8	Female	Intact	0	3.6	0	0	0	27	30	1.11	16	0.57	0.54
Maltese Terrier	Grade 0	0	Yes		Female	Neutered	0	3.3	0	0	0	27	25	0.93	13	0.64	0.48		0.44
Staffordshire Bull Terrier	Grade 0	0	Yes	3.6	Male	Intact	0	16.4	1	0	0	46	37	0.8	23	0.68	0.51	0.74	0.39
Staffordshire Bull Terrier	Grade 0	0	Yes	2.8	Female	Intact	0	16	0	0	0	46	40	0.87	23	0.67	0.53	0.82	0.36
Pekingese	Grade 2	1	Yes	3	Male	Intact	0	16	2	1	1	26	31	1.19	15	0.78			0.05
Boston Terrier	Grade 1	1	Yes	1	Female	Intact	0	8.2	2	1	0	39	34	0.9	8	0.6	0.59	0.93	0.12
Boston Terrier	Grade 0	0	Yes	1	Female	Intact	0	7.1	2	1	1	35	32	0.9	5	0.7	0.62	1.04	0.16
Staffordshire Bull Terrier	Grade 2	1	Yes	2	Male	Intact	0		1	0	0						0.43	0.86	0.3
Staffordshire Bull Terrier	Grade 0	0	Yes		Male	Intact	0	15.4	0	0	0	45	41		20
Staffordshire Bull Terrier	Grade 1	1	Yes	2.6	Male	Intact	1	20	1	0	0	49	43	0.88	25	0.71	0.44	0.77
Staffordshire Bull Terrier	Grade 1	1	Yes	2.8	Female	Neutered	0	13.7	0	0	0	42	41	0.98	22	0.68		0.77
Staffordshire Bull Terrier	Grade 0	0	Yes	2.2	Female	Intact	0	14.9	1	0	0	43	41	0.95	20	0.64	0.46	0.82
Staffordshire Bull Terrier	Grade 0	0	Yes	6	Female	Intact	0	16.8	1	0	0	43	42	0.98	23	0.68	0.46	0.77
Staffordshire Bull Terrier	Grade 0	0	Yes		Female	Intact	0	16	0	0	0	49	41		25
Staffordshire Bull Terrier	Grade 0	0	Yes		Female	Intact	0	16.8	0	0	0	48	40		20
Staffordshire Bull Terrier	Grade 1	1	Yes		Female	Intact	0	16	0	0	0	43	42		19
Staffordshire Bull Terrier	Grade 0	0	Yes		Female	Intact	0	14.8	0	0	0
Staffordshire Bull Terrier	Grade 0	0	Yes		Male	Intact	0	21.5	1	0	0	48	52		22
Staffordshire Bull Terrier	Grade 1	1	Yes		Female	Intact	0	15.2	0	0	0	44	42		22
Staffordshire Bull Terrier	Grade 2	1	Yes		Female	Neutered	0	14.2	0	0	0	40	38		19
Staffordshire Bull Terrier	Grade 0	0	Yes		Female	Intact	0	14	1	0	0	43	40		22.5
Staffordshire Bull Terrier	Grade 1	1	Yes		Female	Intact	1	16.8	0	0	0	48	45		19
Staffordshire Bull Terrier	Grade 3	1	Yes	3.8	Female	Neutered	0	14.4	0	0	0	43	42	0.98	22	0.65	0.49	0.72	0.33
Dogue de Bordeaux	Grade 1	1	Yes	7.4	Male	Intact	0	59.8	0	1	0	82	66	0.8	50	0.7	0.51	0.8	0.34
Staffordshire Bull Terrier	Grade 3	1	Yes	3.5	Male	Intact	1	22.2	0	0	0	49	42	0.86	27	0.76	0.49	0.94	0.32
Staffordshire Bull Terrier	Grade 1	1	Yes	7	Female	Intact	0	12.9	0	0	0	39	38	0.97	19	0.7	0.51	0.73	0.37
Staffordshire Bull Terrier	Grade 1	1	Yes	3	Male	Intact	0	18	0	0	0	50	37	0.74	27	0.69	0.42	0.86	0.44
Staffordshire Bull Terrier	Grade 0	0	Yes	6	Female	Neutered	0	13.9	0	0	0	44	35	0.8	26	0.63	0.52	0.73	0.37
Staffordshire Bull Terrier	Grade 0	0	Yes	3	Female	Intact	0	15.5	0	0	0	46	36	0.78	26	0.67	0.48	0.83	0.35
Staffordshire Bull Terrier	Grade 0	0	Yes	1.4	Female	Intact	0	15.2	0	0	0	46	40	0.87	24	0.62	0.52	0.77	0.46
Staffordshire Bull Terrier	Grade 1	1					0	14.4	0	0	0	43	41.5		21
Staffordshire Bull Terrier	Grade 0	0					0	14.8	1	0	0	44	42		23
Staffordshire Bull Terrier	Grade 1	1					0	12.9	0	0	0	44	37		20
Staffordshire Bull Terrier	Grade 0	0	Yes		Female	Neutered	0	12.8	1	0	0	44	39	0.89	21	0.64
Staffordshire Bull Terrier	Grade 1	1	Yes		Female	Neutered	0	14.3	0	0	0	41	36		20
Dogue de Bordeaux	Grade 0	0	Yes	5.2	Male	Intact	0	54.9	2	1	0	73	70	0.96	43	0.71	0.59	0.79	0.22
Shih Tzu	Grade 0	0	No	8	Female		1	7.1	1	0	0	29	38	1.31	18	0.57
Boston Terrier	Grade 0	0	Yes	10.8	Female	Neutered	0	6.4	1	0	0	38	31	0.8	2	0.6
Dogue de Bordeaux	Grade 0	0	No	2.7	Female	Neutered	0	37.6	1	0	0						0.53	0.98	0.27
King Charles Spaniel	Grade 0	0	Yes	4.5	Male	Intact	0	6.6	0	1	0
King Charles Spaniel	Grade 0	0	Yes	7.7	Male	Intact	0	10.4	0	1	0
Cavalier King Charles Spaniel	Grade 1	1		1.3			0	5	1	0	0	35	36	1.03	17	0.72
Japanese Chin	Grade 0	0		1.4			0	2.9	1	0	0	29.5	29	0.98	12.5	0.6	0.55		0.09
Japanese Chin	Grade 0	0					0	2.8	1	0	1	27	25	0.93	9	0.6	0.56		0.08
Japanese Chin	Grade 2	1		6			0	4.8	1	1	1	33	28	0.85	15	0.63	0.55		0.12
Boston Terrier	Grade 0	0	Yes	8.9	Female	Neutered	1	9.2	1	1	1	41	33	0.8	0
Japanese Chin	Grade 1	1	Yes	7	Male	Neutered	1	4	1	1	0	28	30	1.07	12	0.62	0.53		0.05
Japanese Chin	Grade 1	1	No	3	Female	Neutered	0	4.7	2	0	0	31	31	1	13	0.67	0.5		0.08
Dogue de Bordeaux	Grade 0	0	Yes	2.3	Female	Intact	0	53.3	0	1	0	63	55	0.87	30	0.63	0.47	0.76	0.21
Dogue de Bordeaux	Grade 2	1	Yes	3.5	Male	Intact	1	58.5	1	1	0	71	65	0.92	42	0.74	0.5	0.83	0.26
Dogue de Bordeaux	Grade 1	1	Yes	2.3	Female	Intact	0	64	1	1	0	60	60	1	37	0.61		0.79	0.28
Dogue de Bordeaux	Grade 1	1	Yes	2.3	Male	Intact	1	68	1	1	0	68	69	1.01	38	0.62	0.49	0.76	0.25
Pomeranian	Grade 0	0	Yes	8	Female	Neutered	1	3.9	0	0	0	26	29	1.12	16	0.64	0.57		0.36
Pomeranian	Grade 0	0	Yes	7	Female	Intact	0	2.7	0	0	0	26	25	0.96	14	0.62			0.38
Pomeranian	Grade 0	0	Yes	5	Female	Neutered	0	2.5	0	0	0	23	24	1.04	8	0.56	0.53		0.31
Pomeranian	Grade 0	0	Yes	3	Female	Intact	0	2.7	0	0	0	23	23	1	11	0.67	0.52		0.35
Pomeranian	Grade 0	0	Yes	5	Female	Intact	0	3	0	0	0	26	27	1.04	12	0.72	0.52		0.36
Pomeranian	Grade 1	1	Yes	7	Male	Intact	0	2	0	0	0	27	21	0.78	10	0.63			0.28
Dogue de Bordeaux	Grade 1	1	Yes	3.9	Female	Intact	0	53.8	1	1	0	68	56	0.82	37	0.68	0.52	0.77	0.22
Dogue de Bordeaux	Grade 0	0	Yes	1.8	Female	Intact	0	46	1	0	0	60	75	1.25	37	0.64	0.49	0.73	0.28
Dogue de Bordeaux	Grade 2	1	Yes	2	Female	Intact		43.8	0	1	0	58	51	0.88	38	0.64	0.46	0.75	0.25
Dogue de Bordeaux	Grade 1	1	Yes	5.3	Female	Intact	0	58.5	1	1	0	64	64	1	39	0.65	0.51	0.78	0.24
Dogue de Bordeaux	Grade 0	0	Yes	4.2	Female	Intact	0	59.9	2	1	0	66	61	0.92	41	0.63	0.55	0.82	0.21
Dogue de Bordeaux	Grade 1	1	Yes	3.5	Male	Intact	1	53.8	1	1	0	64	65	1.02	40	0.7	0.49	0.78	0.24
Dogue de Bordeaux	Grade 1	1	Yes	2.5	Female	Intact	0	49	0	1	0	57	64	1.12	35	0.73	0.43	0.85
Dogue de Bordeaux	Grade 1	1	Yes	1.8	Female	Intact	0	59.5	1	1	0	67	64	0.96	37	0.68	0.47	0.76	0.31
Dogue de Bordeaux	Grade 0	0	Yes	1.3	Male	Neutered	1	58.8	0	1	0	75	64	0.85	42	0.73	0.48	0.72	0.29
Dogue de Bordeaux	Grade 0	0	Yes	4.2	Male	Intact	0	79.5	3	1	0	73	68	0.93	41	0.65	0.55		0.25
Dogue de Bordeaux	Grade 2	1		7.6	Female	Intact	1	53.3	1	1	0	65	65	1	40	0.67	0.51	0.75	0.26
Dogue de Bordeaux	Grade 0	0		2			0	55	0	1	0	64			37	0.61	0.5	0.8	0.25
Pekingese	Grade 1	1		1.3			1	4.8	0	1	1	30	24	0.8	15	0.72			0.03
Dogue de Bordeaux	Grade 1	1	Yes	4.8	Male	Intact	0	59.8	2	1	0	68	63	0.93	36	0.7	0.51	0.81	0.23
Dogue de Bordeaux	Grade 2	1	Yes	3.1	Male	Intact	0	66.9	1	1	0	72	69	0.96	37	0.74	0.48	0.82	0.21
Dogue de Bordeaux	Grade 2	1	Yes	3.9	Male	Intact	0	68	1	1	0	63	63	1	37	0.66	0.54	0.82	0.17
Dogue de Bordeaux	Grade 0	0	Yes	2.5	Male	Intact	1	64	1	1	0	68	67	0.99	42	0.68	0.5	0.8	0.23
Dogue de Bordeaux	Grade 0	0	Yes	2.3	Female	Intact	0	63	1	1	0	70	65	0.93	36.5	0.67	0.5	0.7	0.23
Dogue de Bordeaux	Grade 2	1	Yes	4.5	Female	Intact	1	57	2	0	0	60	65	1.08	37	0.64			0.21
Dogue de Bordeaux	Grade 0	0	Yes	2.5	Female	Intact	1	48	1	1	0	65	62	0.95	37	0.62	0.51	0.7	0.22
Dogue de Bordeaux	Grade 0	0	Yes	2.5	Male	Intact	0	68	0	1	0	73	70	0.96	35	0.68		0.8	0.22
Dogue de Bordeaux	Grade 1	1	Yes	1.5	Female	Intact	0	56	0	1	0	66	65	0.98	49	0.69	0.5	0.8	0.28
Dogue de Bordeaux	Grade 0	0	Yes	2.3	Male	Intact	0	48	1	1	0	68	66	0.97	37	0.67		0.76	0.26
Pomeranian	Grade 0	0	Yes	6.3	Male	Intact	0	2.7	1	0	0	25	22	0.88	12.5	0.66
Dogue de Bordeaux	Grade 0	0	Yes	2.5	Female	Intact		57.9	0	1	0	67	66	0.99	40	0.67	0.46	0.79	0.27
Griffon Bruxellois	Grade 0	0	No	1.6	Female	Neutered	1		0	0	0	29	28	0.97	15	1.65	0.45	1.06	0.14
							0
